# Supplementary material for: Herbivorous turtle ants obtain essential nutrients from a conserved nitrogen-recycling gut microbiome
Source: Nat Commun. 2018 Mar 6;9:964. doi: 10.1038/s41467-018-03357-y (PMC5840417; doi:10.1038/s41467-018-03357-y)
Supplement: Supplementary file 4 — Supplementary Data 1 [file 41467_2018_3357_MOESM4_ESM.xlsx]

## Sheet: sheet1
Supplementary Data 1. Genes from N-metabolic pathways in 18 Cephalotes ant gut microbiota and their distribution in different bacterial bins. B, R, O, P, X, C, F, S and H refer to Burkholderiales, Rhizobiales, Opitutales, Pseudomonadales, Xanthomonadales, Campylobacterales, Flavobacteriales, Sphingobacteriales and Hymenopera bins, respectively.
Pathway/process	KEGG orthology				C. varians Colony PL005---Distribution of the respective genes in different bins									C. varians Colony PL010---Distribution of the respective genes in different bins									C. angustus-Distribution of the respective genes in different bins									C. atratus-Distribution of the respective genes in different bins									C. clypeatus - Distribution of the respective genes in different bins
	KO number	Gene name	EC number	Gene description	B	R	O	P	X	C	F	S	H	B	R	O	P	X	C	F	S	H	B	R	O	P	X	C	F	S	H	B	R	O	P	X	C	F	S	H	B	R	O	P	X	C	F	S	H
Nitrogen fixation	K02588	nifH	EC:1.18.6.1	Mo-nitrogenase iron protein subunit NifH	0	0	0	0	0	0	0	0	0	0	0	0	0	0	0	0	0	0	0	0	0	0	0	0	0	0	0	0	0	0	0	0	0	0	0	0	0	0	0	0	0	0	0	0	0
	K02586	nifD	EC:1.18.6.1	Mo-nitrogenase MoFe protein subunit NifD	0	0	0	0	0	0	0	0	0	0	0	0	0	0	0	0	0	0	0	0	0	0	0	0	0	0	0	0	0	0	0	0	0	0	0	0	0	0	0	0	0	0	0	0	0
	K02591	nifK	EC:1.18.6.1	Mo-nitrogenase MoFe protein subunit NifK	0	0	0	0	0	0	0	0	0	0	0	0	0	0	0	0	0	0	0	0	0	0	0	0	0	0	0	0	0	0	0	0	0	0	0	0	0	0	0	0	0	0	0	0	0
	NA	anfG	EC:1.18.6.1	Fe-only nitrogenase FeFe protein subunit AnfG	0	0	0	0	0	0	0	0	0	0	0	0	0	0	0	0	0	0	0	0	0	0	0	0	0	0	0	0	0	0	0	0	0	0	0	0	0	0	0	0	0	0	0	0	0
	NA	anfK	EC:1.18.6.1	Fe-only nitrogenase FeFe protein subunit AnfK	0	0	0	0	0	0	0	0	0	0	0	0	0	0	0	0	0	0	0	0	0	0	0	0	0	0	0	0	0	0	0	0	0	0	0	0	0	0	0	0	0	0	0	0	0
	NA	anfD	EC:1.18.6.1	Fe-only nitrogenase FeFe protein subunit AnfD	0	0	0	0	0	0	0	0	0	0	0	0	0	0	0	0	0	0	0	0	0	0	0	0	0	0	0	0	0	0	0	0	0	0	0	0	0	0	0	0	0	0	0	0	0
	NA	anfH	EC:1.18.6.1	Fe-only nitrogenase iron protein subunit AnfH	0	0	0	0	0	0	0	0	0	0	0	0	0	0	0	0	0	0	0	0	0	0	0	0	0	0	0	0	0	0	0	0	0	0	0	0	0	0	0	0	0	0	0	0	0
	NA	vnfG	EC:1.18.6.1	V-nitrogenase VFe protein subunit VnfG	0	0	0	0	0	0	0	0	0	0	0	0	0	0	0	0	0	0	0	0	0	0	0	0	0	0	0	0	0	0	0	0	0	0	0	0	0	0	0	0	0	0	0	0	0
	NA	vnfK	EC:1.18.6.1	V-nitrogenase VFe protein subunit VnfK	0	0	0	0	0	0	0	0	0	0	0	0	0	0	0	0	0	0	0	0	0	0	0	0	0	0	0	0	0	0	0	0	0	0	0	0	0	0	0	0	0	0	0	0	0
	NA	vnfD	EC:1.18.6.1	V-nitrogenase VFe protein subunit VnfD	0	0	0	0	0	0	0	0	0	0	0	0	0	0	0	0	0	0	0	0	0	0	0	0	0	0	0	0	0	0	0	0	0	0	0	0	0	0	0	0	0	0	0	0	0
	NA	vnfH	EC:1.18.6.1	V-nitrogenase iron protein subunit VnfH	0	0	0	0	0	0	0	0	0	0	0	0	0	0	0	0	0	0	0	0	0	0	0	0	0	0	0	0	0	0	0	0	0	0	0	0	0	0	0	0	0	0	0	0	0
purine deamination genes	K01487	guaD	EC:3.5.4.3	guanine deaminase	3	0	0	0	0	0	0	0	7	3	3	0	1	0	0	0	0	14	0	0	0	0	0	0	0	0	0	3	0	0	0	0	0	0	0	2	1	0	0	0	0	0	0	0	2
	K01486	ade	EC:3.5.4.2	adenine deaminase	0	1	0	0	0	0	0	0	0	0	1	0	0	0	0	0	0	0	0	0	0	0	0	0	0	0	1	0	0	0	0	0	0	0	0	0	0	1	0	0	0	0	0	0	0
Xanthine/Uric acid degradation	K13481	xdhA	EC:1.17.1.4	xanthine dehydrogenase small subunit	1	0	0	0	0	0	0	0	0	1	0	0	0	0	0	0	0	0	1	0	0	0	0	0	0	0	0	1	0	0	0	0	0	0	0	0	1	0	0	0	0	0	0	0	0
	K13482	xdhB	EC:1.17.1.4	xanthine dehydrogenase large subunit	1	0	0	0	0	0	0	0	0	2	0	0	0	0	0	0	0	0	1	0	0	0	0	0	0	0	0	1	0	0	0	0	0	0	0	0	2	0	0	0	0	0	0	0	0
	K07402	xdhC	NA	xanthine dehydrogenase accessory factor	1	0	0	0	0	0	0	0	0	1	0	0	0	0	0	0	0	0	1	0	0	0	0	0	0	0	0	1	0	0	0	0	0	0	0	0	0	0	0	0	0	0	0	0	0
	k00365	uaZ	EC:1.7.3.3	uricase	0	0	0	0	0	0	0	0	1	0	0	0	0	0	0	0	0	1	0	0	0	0	0	0	0	0	0	0	0	0	0	0	0	0	0	1	0	0	0	0	0	0	0	0	0
	COG3748	puuD	NA	membrane-bound urate hydroxylase	1	0	0	0	0	0	0	0	0	1	0	0	0	0	0	0	0	0	0	0	0	0	0	0	0	0	0	1	0	0	0	0	0	0	0	0	0	0	0	0	0	0	0	0	0
	K07127	uraH	EC:3.5.2.17	5-hydroxyisourate hydrolase	1	0	0	0	0	0	0	0	1	1	0	0	0	0	0	0	0	1	1	0	0	0	0	0	0	0	0	1	0	0	0	0	0	0	0	0	0	0	0	0	0	0	0	0	0
	K13485	PRHOXNB	EC:4.1.1.97	2-oxo-4-hydroxy-4-carboxy-5-ureidoimidazoline decarboxylase	1	0	0	0	0	0	0	0	0	2	0	0	0	0	0	0	0	0	2	0	0	0	0	0	0	0	0	1	0	0	0	0	0	0	0	0	0	0	0	0	0	0	0	0	0
	NA	TIGR03212	NA	putative urate catabolism protein	1	0	0	0	0	0	0	0	0	5	0	0	0	0	0	0	0	0	2	0	0	0	0	0	0	0	0	1	0	0	0	0	0	0	0	0	0	0	0	0	0	0	0	0	0
	K01477	alc, ALLC	EC:3.5.3.4	allantoicase	1	0	0	0	0	0	0	0	0	6	0	0	0	0	0	0	0	0	0	0	0	0	0	0	0	0	0	1	0	0	0	0	0	0	0	2	0	0	0	0	0	0	0	0	0
	K01483	allA	EC: 4.3.2.3	ureidoglycolate lyase	1	0	0	0	0	0	0	0	0	3	0	0	0	0	0	0	0	0	0	1	0	0	0	0	0	0	0	4	0	0	0	1	0	0	0	0	0	2	0	0	0	0	0	0	0
	K16856	ugl	EC: 4.3.2.3	ureidoglycolate lyase	1	1	0	0	0	0	0	0	0	3	2	0	0	0	0	0	0	0	0	0	0	0	0	0	0	0	0	0	0	0	0	0	0	0	0	0	0	1	0	0	0	0	0	0	0
Urea production via arginine metabolism	K01476	E3.5.3.1	EC:3.5.3.1	arginase	0	3	0	1	3	1	0	0	0	0	5	0	0	8	1	0	0	1	0	1	0	0	1	0	0	0	0	1	4	0	0	4	0	0	0	1	1	1	0	0	0	0	0	0	1
	K01584	adiA	EC:4.1.1.19	arginine decarboxylase	6	0	0	1	0	0	0	0	0	15	0	0	18	0	0	0	0	0	3	0	0	3	0	0	0	0	0	13	0	0	6	0	0	0	0	0	4	0	0	1	0	0	0	0	0
	K01585	speA	EC:4.1.1.19	arginine decarboxylase	0	0	1	0	1	1	0	0	0	0	0	1	0	48	1	1	0	0	0	0	1	0	7	0	0	0	0	0	0	2	0	11	0	2	0	0	0	0	1	0	5	0	1	1	0
	K01480	speB	EC:3.5.3.11	agmatinase	1	2	0	0	1	1	0	0	0	5	3	0	1	0	1	1	0	0	0	1	0	0	0	0	0	0	0	0	1	0	0	0	0	2	0	0	0	0	0	0	0	0	1	1	0
Urea degradation	K01428	ureC	EC:3.5.1.5	Urease	0	1	1	0	0	0	0	0	0	0	1	1	0	0	0	0	0	0	0	2	1	0	0	0	0	0	0	0	2	1	0	0	0	0	0	0	0	0	3	0	0	0	0	0	0
	K01429	ureB	EC:3.5.1.5	Urease	0	0	1	0	0	0	0	0	0	0	0	1	0	0	0	0	0	0	0	0	1	0	0	0	0	0	0	0	0	1	0	0	0	0	0	0	0	0	1	0	0	0	0	0	0
	K01430	ureA	EC:3.5.1.5	Urease	0	0	1	0	0	0	0	0	0	0	0	1	0	0	0	0	0	0	0	0	1	0	0	0	0	0	0	0	0	1	0	0	0	0	0	0	0	0	1	0	0	0	0	0	0
	K14048	ureAB	EC:3.5.1.5	Urease	0	1	0	0	0	0	0	0	0	0	1	0	0	0	0	0	0	0	0	0	0	0	0	0	0	0	0	0	1	0	0	0	0	0	0	0	0	0	0	0	0	0	0	0	0
Ammonia assimilation	K01915	glnA	EC:6.3.1.2	Glutamine synthetase	7	23	2	3	6	1	0	0	0	25	34	1	53	15	1	1	1	0	4	11	1	17	6	1	0	0	0	10	14	1	23	6	0	1	1	0	6	7	1	10	3	0	1	2	0
	K00264	GLT1	EC:1.4.1.13; 1.4.1.14	glutamate synthase (NADPH/NADH)	0	0	0	0	0	0	0	0	4	0	0	0	0	0	0	0	0	1	0	0	0	0	0	0	0	0	0	0	0	0	0	0	0	0	0	6	0	0	0	0	0	0	0	0	4
	K00265	gltB	EC:1.4.1.13; 1.4.1.14	glutamate synthase (NADPH/NADH) large chain	0	0	0	9	0	0	0	0	0	2	0	0	70	2	0	0	1	0	0	0	0	3	0	0	0	0	0	6	0	0	3	0	0	0	1	0	0	0	0	4	0	0	0	0	0
	K00266	gltD	EC:1.4.1.13; 1.4.1.14	glutamate synthase (NADPH/NADH) small chain	0	0	0	7	1	0	0	0	0	2	0	0	3	1	0	0	1	0	0	0	0	0	1	0	0	0	0	1	0	0	3	1	0	0	0	0	0	0	0	2	0	0	0	0	0
	K00261	gdhA	EC:1.4.1.3	glutamate dehydrogenase (NAD(P)+)	5	0	1	0	0	0	0	0	2	16	0	1	0	0	0	0	1	1	2	0	1	0	0	0	0	0	0	11	0	1	0	0	0	0	1	3	5	0	1	0	0	0	0	2	0
	K00262	gdhA	EC:1.4.1.4	glutamate dehydrogenase (NADP+)	17	3	1	1	4	1	0	0	0	28	4	1	7	14	1	0	1	0	3	0	1	2	3	0	0	0	0	16	3	2	1	3	0	2	1	0	5	1	1	2	2	0	1	2	0
Arginine biosynthesis	K00619	argA	EC:2.3.1.1	amino-acid N-acetyltransferase	0	0	0	0	0	1	0	0	0	0	0	0	0	0	1	0	0	0	0	0	0	0	0	0	0	0	0	0	0	0	0	0	0	0	0	0	0	0	0	0	0	0	0	0	0
	K00620	argJ	EC::2.3.1.35; 2.3.1.1	glutamate N-acetyltransferase / amino-acid N-acetyltransferase	6	4	1	1	0	1	0	0	0	13	4	1	2	0	1	0	0	0	4	1	1	2	0	0	0	0	0	13	3	1	4	0	0	0	0	0	2	2	1	1	0	0	0	0	0
	K00930	argB	EC:2.7.2.8	acetylglutamate kinase	7	3	1	1	10	1	0	0	0	10	4	1	11	24	1	0	1	0	2	1	1	1	5	0	0	0	0	9	2	1	2	3	0	1	1	0	2	4	1	2	2	0	1	2	0
	K00145	argC	EC:1.2.1.38	N-acetyl-gamma-glutamyl-phosphate reductase	5	4	1	1	15	1	0	0	0	14	5	1	6	16	1	0	1	0	4	1	1	3	3	1	0	0	0	8	2	1	4	6	0	1	1	0	6	2	1	2	3	0	0	1	0
	K00818	argD	EC:2.6.1.11	acetylornithine aminotransferase	1	0	0	0	0	1	0	0	0	2	0	0	0	0	1	0	1	0	0	0	0	0	0	0	0	0	0	4	0	0	1	0	0	2	1	0	2	0	0	0	0	0	1	1	0
	K00821	argD	EC:2.6.1.11; 2.6.1.17	acetylornithine/N-succinyldiaminopimelate aminotransferase	5	3	1	1	3	0	0	0	0	11	5	1	16	7	0	0	0	0	3	3	1	2	2	0	0	0	0	5	3	1	3	3	0	0	0	0	1	1	1	2	4	0	0	0	0
	K01438	argE	EC:3.5.1.16	acetylornithine deacetylase	1	6	0	3	10	0	0	0	0	13	9	0	14	23	0	0	1	0	3	7	0	4	2	0	0	0	0	6	2	0	9	5	0	1	1	0	6	1	0	6	4	0	0	1	0
	K00611	argF	EC:2.1.3.3	ornithine carbamoyltransferase	1	0	1	1	0	2	0	0	0	2	0	1	4	0	2	0	0	0	0	3	1	0	0	0	0	0	0	1	2	1	5	0	0	0	0	0	0	2	1	2	0	0	0	0	0
	K01940	argG	EC:6.3.4.5	argininosuccinate synthase	5	4	1	1	14	1	0	0	1	15	5	1	2	28	1	0	1	0	2	1	1	3	5	0	0	0	0	11	2	1	2	3	0	1	1	1	4	2	1	1	5	0	0	1	0
	K01755	argH	EC:4.3.2.1	argininosuccinate lyase	6	6	2	1	2	1	0	0	1	16	8	1	3	20	1	0	1	1	3	8	1	0	3	0	0	0	0	9	6	1	2	4	0	2	1	0	3	3	1	2	2	0	0	1	1
Lysine biosynthesis	K00928	lysC	EC:2.7.2.4	aspartate kinase	6	2	1	1	3	1	0	0	0	11	3	1	2	4	1	1	2	0	3	2	1	2	0	0	0	0	0	9	3	1	1	0	0	2	2	0	3	1	1	3	0	0	1	3	0
	K00133	asd	EC:1.2.1.11	aspartate-semialdehyde dehydrogenase	6	4	1	1	8	1	0	0	0	18	3	1	1	17	1	1	1	0	3	5	1	2	4	2	0	0	0	11	2	1	4	5	0	2	0	0	3	2	1	2	3	0	1	1	0
	K01714	dapA	EC:4.3.3.7	4-hydroxy-tetrahydrodipicolinate synthase	22	22	1	3	5	1	0	0	0	79	37	1	13	12	1	1	1	0	14	5	1	3	6	0	0	0	0	39	11	1	6	8	0	2	3	0	16	11	1	4	4	0	1	1	0
	K00215	dapB	EC:1.17.1.8	4-hydroxy-tetrahydrodipicolinate reductase	6	3	1	1	2	1	0	0	0	11	5	1	4	3	1	1	1	0	3	2	1	2	3	0	0	0	0	8	2	1	2	4	0	2	1	0	2	0	1	3	3	0	1	2	0
	K00674	dapD	EC:2.3.1.117	2,3,4,5-tetrahydropyridine-2-carboxylate N-succinyltransferase	5	2	0	1	12	1	0	0	0	11	3	0	12	21	1	1	1	0	1	2	0	2	2	0	0	0	0	11	4	0	5	2	0	2	2	0	3	0	0	1	3	0	1	1	0
	K00821	argD	EC:2.6.1.11; 2.6.1.17	acetylornithine/N-succinyldiaminopimelate aminotransferase	5	3	1	1	3	0	0	0	0	11	5	1	16	7	0	0	0	0	3	3	1	2	2	0	0	0	0	5	3	1	3	3	0	0	0	0	1	1	1	2	4	0	0	0	0
	K14267	dapC	EC:2.6.1.17	N-succinyldiaminopimelate aminotransferase	1	0	0	0	0	0	0	0	0	9	0	0	0	0	0	0	0	0	1	0	0	0	0	0	0	0	0	7	0	0	0	0	0	0	0	0	2	0	0	0	0	0	0	0	0
	K01439	dapE	EC:3.5.1.18	succinyl-diaminopimelate desuccinylase	5	5	0	1	8	0	0	0	0	12	4	0	8	28	0	0	0	0	0	4	0	2	6	0	0	0	0	10	4	0	6	5	0	0	0	0	8	0	0	3	4	0	0	0	0
	K01778	dapF	EC:5.1.1.7	diaminopimelate epimerase	5	4	1	1	4	0	0	0	0	11	5	1	3	8	0	1	1	0	2	0	1	1	3	0	0	0	0	6	3	1	1	6	0	2	1	0	2	1	1	2	6	0	1	1	0
	K01586	lysA	EC:4.1.1.20	diaminopimelate decarboxylase	6	4	1	1	0	1	0	0	0	20	5	1	3	0	1	0	1	0	3	3	1	4	0	0	0	0	0	13	2	1	4	0	0	1	1	0	6	2	1	2	0	0	0	1	0
	K12526	lysAC	EC:4.1.1.20, 2.7.2.4	bifunctional diaminopimelate decarboxylase / aspartate kinase	0	0	0	0	6	0	0	0	0	0	0	0	0	25	0	0	0	0	0	0	0	0	4	0	0	0	0	0	0	0	0	1	0	0	0	0	0	0	0	0	7	0	0	0	0
Threonine biosynthesis	K00003	hom	EC:1.1.1.3	homoserine dehydrogenase	7	4	1	1	0	1	0	0	0	11	5	1	1	0	1	0	1	0	1	5	1	1	0	0	0	0	0	8	3	1	4	0	0	0	0	0	5	2	1	2	1	0	0	2	0
	K12524	thrA	EC:2.7.2.4,1.1.1.3	bifunctional aspartokinase / homoserine dehydrogenase 1	0	0	0	0	21	0	0	0	0	0	0	0	0	49	0	0	1	0	0	0	0	0	6	0	0	0	0	0	0	0	0	3	0	2	1	0	0	0	0	0	5	0	0	2	0
	K00872	thrB1	EC:2.7.1.39	homoserine kinase	0	0	1	0	20	1	0	0	0	0	0	1	0	49	2	0	1	0	0	0	1	0	2	1	0	0	0	0	0	1	0	2	0	1	2	0	0	0	0	0	4	0	0	2	0
	K02204	thrB2	EC:2.7.1.39	homoserine kinase type II	6	3	0	1	0	0	0	0	0	14	5	0	11	0	0	0	0	0	2	1	0	1	0	0	0	0	0	11	2	0	1	0	0	0	0	0	2	1	0	1	0	0	0	0	0
	K01733	thrC	EC:4.2.3.1	threonine synthase	6	3	1	1	15	1	0	0	0	15	5	1	7	26	1	0	1	0	3	4	1	2	2	1	0	0	0	9	3	1	6	4	0	1	1	0	3	0	1	2	3	0	0	2	0
Methionine biosynthesis	K00641	metX	EC:2.3.1.31	homoserine O-acetyltransferase	7	3	1	1	8	1	0	0	0	11	7	1	1	26	1	0	0	0	3	4	1	2	5	1	0	0	0	15	5	0	2	8	0	1	1	0	3	0	1	2	8	0	0	0	0
	K01740	metY	EC:2.5.1.49	O-acetylhomoserine (thiol)-lyase	18	6	1	0	2	1	0	0	0	35	2	1	2	10	1	0	1	0	7	1	1	1	5	1	0	0	0	27	1	1	2	6	0	1	0	0	9	0	1	2	4	0	0	1	0
	K01739	metB	EC:2.5.1.48	cystathionine gamma-synthase	0	0	1	0	0	1	0	0	0	1	1	1	0	5	1	0	0	0	2	0	1	0	0	0	0	0	0	4	0	1	0	1	0	0	0	0	4	0	1	0	1	0	0	0	0
	K01760	metC	EC:4.4.1.8	cystathionine beta-lyase	4	0	0	0	0	1	0	0	0	12	1	0	0	1	1	1	0	0	7	3	0	0	0	0	0	0	0	14	1	0	0	1	0	1	0	0	4	0	0	0	0	0	1	0	0
	K14155	malY	EC:4.4.1.8	cystathione beta-lyase	1	4	2	0	0	1	0	0	0	1	4	0	0	0	1	0	0	0	0	2	1	0	0	0	0	0	0	0	2	1	0	0	0	0	0	0	0	0	1	1	0	0	0	0	1
	K00549	metE	EC:2.1.1.14	5-methyltetrahydropteroyltriglutamate--homocysteine methyltransferase	8	1	1	1	1	1	0	0	0	42	0	1	19	2	1	0	1	0	12	0	1	4	1	1	0	0	0	17	0	2	3	5	0	1	3	0	6	0	0	5	4	0	0	3	0
	K00548	metH	EC:2.1.1.13	5-methyltetrahydrofolate--homocysteine methyltransferase	0	5	2	0	0	0	0	0	0	0	4	1	0	0	0	0	0	0	0	6	2	0	0	0	0	0	0	11	5	0	0	0	0	0	0	0	3	6	2	0	0	0	0	0	0
Valine, Leucine and Isoleucine biosynthesis	K01754	ilvA	EC:4.3.1.19	threonine dehydratase	14	8	1	9	7	1	0	0	1	33	8	1	25	11	1	0	1	0	5	1	1	3	4	0	0	0	0	25	4	1	8	5	0	1	1	2	7	0	1	5	6	0	0	1	2
	K01652	ilvB	EC:2.2.1.6	acetolactate synthase I/II/III large subunit	20	15	3	2	17	2	0	0	0	66	20	1	23	35	2	0	1	0	11	6	1	5	6	0	0	0	0	36	10	1	5	5	0	1	3	1	15	3	1	7	6	0	0	2	0
	K01653	ilvH	EC:2.2.1.6	acetolactate synthase I/III small subunit	5	5	1	1	0	1	0	0	0	10	7	1	1	0	1	0	1	0	2	1	1	1	0	0	0	0	0	8	2	0	1	0	0	1	1	0	3	1	1	1	0	0	0	0	0
	K11258	ilvM	EC:2.2.1.6	acetolactate synthase II small subunit	0	0	0	0	4	0	0	0	0	0	0	0	0	5	0	0	0	0	0	0	0	0	1	0	0	0	0	0	0	0	0	3	0	0	0	0	0	0	0	0	2	0	0	0	0
	K00053	ilvC	EC:1.1.1.86	ketol-acid reductoisomerase	5	4	1	1	6	1	0	0	0	9	5	1	1	18	1	0	1	0	2	1	1	1	2	0	0	0	0	10	2	0	3	2	0	1	1	0	3	0	1	2	4	0	0	0	0
	K01687	ilvD	EC:4.2.1.9	dihydroxy-acid dehydratase	13	10	1	1	5	1	0	0	0	40	35	1	18	18	1	0	1	0	6	9	1	2	7	0	0	0	0	27	11	1	7	5	0	1	2	0	5	1	1	2	5	0	0	1	0
	K00826	ilvE	EC:2.6.1.42	branched-chain amino acid aminotransferase	7	5	2	0	6	1	0	0	0	12	8	2	1	15	1	1	3	1	0	1	2	0	2	0	0	0	0	7	2	1	1	4	0	3	4	3	3	1	1	1	5	0	1	3	0
	K01649	leuA	EC:2.3.3.13	2-isopropylmalate synthase	4	6	1	1	23	1	0	0	0	13	7	1	1	40	1	0	1	0	3	5	1	1	3	0	0	0	0	13	1	1	4	3	0	1	1	0	6	2	1	1	4	0	0	0	0
	K01703	leuC	EC:4.2.1.33	3-isopropylmalate/(R)-2-methylmalate dehydratase large subunit	9	4	2	21	1	1	0	0	0	14	5	1	43	8	1	0	1	0	3	2	1	2	2	0	0	0	0	8	3	1	3	4	0	1	2	0	5	3	1	2	1	0	0	1	0
	K01704	leuD	EC:4.2.1.33	3-isopropylmalate/(R)-2-methylmalate dehydratase small subunit	8	4	2	5	3	1	0	0	0	13	5	1	10	10	1	0	1	0	0	1	1	1	1	0	0	0	0	8	2	1	4	3	0	1	1	0	2	0	1	3	0	0	0	2	0
	K00052	leuB	EC:1.1.1.85	3-isopropylmalate dehydrogenase	7	3	0	0	2	1	0	0	0	13	5	0	20	13	1	0	1	0	2	2	1	2	4	0	0	0	0	9	3	1	3	5	0	1	2	0	2	3	1	1	3	0	0	0	0
Chorismate biosynthesis	K01626	aroG	EC:2.5.1.54	3-deoxy-7-phosphoheptulonate synthase	4	4	3	1	11	1	0	0	0	13	5	1	14	28	1	0	0	0	3	3	1	2	3	0	0	0	0	9	2	0	3	5	0	0	0	0	2	1	1	1	5	0	0	0	0
	K03856	aroA	EC:2.5.1.54	3-deoxy-7-phosphoheptulonate synthase	0	0	3	0	0	0	0	0	0	0	0	1	0	0	0	0	0	0	0	0	1	0	0	0	0	0	0	0	0	1	0	0	0	0	0	0	0	0	1	0	0	0	0	0	0
	K01735	aroB	EC:4.2.3.4	3-dehydroquinate synthase	5	5	4	1	2	2	0	0	0	11	5	1	3	29	1	1	2	0	4	0	1	2	3	0	0	0	0	11	2	1	1	1	0	2	2	0	2	0	1	3	5	0	1	0	0
	K13829	aroKB	EC:2.7.1.71, 4.2.3.4	shikimate kinase / 3-dehydroquinate synthase	0	4	0	0	0	0	0	0	0	0	4	0	0	0	0	0	0	0	0	0	0	0	0	0	0	0	0	0	0	0	0	0	0	0	0	0	0	0	0	0	0	0	0	0	0
	K03786	aroQ	EC:4.2.1.10	3-dehydroquinate dehydratase II	6	2	1	1	4	1	0	0	0	14	5	1	2	5	1	1	1	0	1	0	1	1	1	0	0	0	0	7	2	1	2	5	0	2	1	0	3	1	1	0	3	0	1	1	0
	K00014	aroE	EC:1.1.1.25	shikimate dehydrogenase	8	2	1	1	6	1	0	0	0	20	5	1	5	7	1	1	0	0	5	2	1	3	3	0	0	0	0	18	3	3	4	5	0	2	0	0	4	3	1	1	3	0	1	1	0
	K00891	aroK	EC:2.7.1.71	shikimate kinase	7	0	1	1	3	1	0	0	0	15	1	1	2	14	1	1	1	0	1	0	1	1	2	0	0	0	0	7	2	1	5	2	0	2	1	1	2	1	1	2	2	0	1	1	0
	K00800	aroA	EC:2.5.1.19	3-phosphoshikimate 1-carboxyvinyltransferase	5	5	3	1	5	1	0	0	0	21	4	1	6	10	1	1	1	0	3	3	1	1	4	0	0	0	0	11	2	1	5	4	0	2	2	0	5	1	1	4	7	0	1	2	0
	K01736	aroC	EC:4.2.3.5	chorismate synthase	6	4	1	1	11	1	0	0	0	16	5	1	6	35	1	1	1	0	1	3	1	3	5	0	0	0	0	8	3	1	3	5	0	2	1	0	5	1	1	2	6	0	1	2	0
Phenylalanine and tyrosine biosynthesis	K04092	tyrA1	EC:5.4.99.5	chorismate mutase	0	3	0	0	0	0	0	0	0	0	5	0	0	0	0	0	0	0	0	1	0	0	0	0	0	0	0	0	2	0	0	0	0	0	0	0	0	1	0	0	0	0	0	0	0
	K14170	pheA	EC:5.4.99.5; 4.2.1.51	chorismate mutase / prephenate dehydratase	5	0	1	1	4	1	0	0	0	12	0	1	1	9	1	0	0	0	2	0	1	2	6	0	0	0	0	5	0	1	4	3	0	0	0	0	4	0	1	2	5	0	0	0	0
	K04518	pheA2	EC:4.2.1.51	rephenate dehydratase	0	4	0	0	0	0	0	0	0	0	5	0	0	0	0	0	1	0	0	1	0	0	0	0	0	0	0	0	2	0	0	0	0	1	1	0	0	2	0	0	0	0	1	0	0
	K00220	tyrC	EC:1.3.1.43; 1.3.1.12	cyclohexadieny/prephenate dehydrogenase	0	3	1	0	0	0	0	0	0	0	5	1	0	0	0	0	0	0	0	2	1	0	0	0	0	0	0	0	2	1	0	0	0	0	0	0	0	2	1	0	0	0	0	0	0
	K04517	tyrA2	EC:1.3.1.12	prephenate dehydrogenase	5	0	0	0	5	1	0	0	0	12	0	1	1	9	1	0	1	0	3	0	0	0	7	0	0	0	0	7	0	0	0	4	0	1	1	0	2	0	0	0	4	0	0	2	0
	K00812	aspB	EC:2.6.1.1	aspartate aminotransferase	0	12	0	0	0	1	0	0	0	12	11	1	1	0	1	2	1	0	1	3	1	0	0	0	0	0	0	2	5	1	0	0	0	4	2	0	0	2	1	0	0	0	2	3	0
	K00817	hisC	EC:2.6.1.9	histidinol-phosphate aminotransferase	10	4	4	2	6	1	0	0	0	21	13	3	18	33	1	0	1	0	3	5	2	3	3	1	0	0	0	10	3	2	7	4	0	1	1	0	4	5	2	5	5	0	0	2	0
	K00832	tyrB	EC:2.6.1.57	aromatic-amino-acid transaminase	7	0	0	1	14	0	0	0	0	21	0	0	14	37	0	0	0	0	2	0	0	2	5	0	0	0	0	12	0	0	2	6	0	0	0	0	8	0	0	1	5	0	0	0	0
Tryptophan biosynthesis	K13503	trpEG	EC:4.1.3.27	anthranilate synthase	0	4	0	0	0	0	0	0	0	1	5	0	0	0	0	0	0	0	0	1	0	0	0	0	0	0	0	0	3	0	0	0	0	0	0	0	0	2	0	0	0	0	0	0	0
	K01657	trpE	EC:4.1.3.27	anthranilate synthase component I	7	0	1	1	8	1	0	0	0	16	0	1	11	27	1	0	1	0	1	0	1	1	3	0	0	0	0	9	0	1	5	3	0	1	1	0	3	0	1	2	5	0	0	1	0
	K01658	trpG	EC:4.1.3.27	anthranilate synthase component II	7	1	0	2	2	1	0	0	0	12	0	1	0	9	1	0	1	0	1	0	1	1	1	0	0	0	0	10	0	1	5	4	0	1	1	0	3	0	1	1	3	0	0	1	0
	K00766	trpD	EC:2.4.2.18	anthranilate phosphoribosyltransferase [EC:]	6	3	1	1	14	1	0	0	0	16	5	1	6	33	1	0	1	0	1	3	1	2	1	0	0	0	0	11	2	1	6	8	0	1	1	0	2	0	1	2	3	0	0	1	0
	K01817	trpF	EC:5.3.1.24	phosphoribosylanthranilate isomerase	6	4	1	0	9	1	0	0	0	15	5	1	4	12	2	0	1	0	1	4	1	1	1	0	0	0	0	6	2	0	2	5	0	1	1	0	3	1	1	1	3	0	0	1	0
	K01609	trpC	EC:4.1.1.48	indole-3-glycerol phosphate synthase	6	3	1	2	5	1	0	0	0	19	5	1	4	10	1	0	1	0	3	3	1	1	5	0	0	0	0	9	2	1	2	4	0	1	0	0	1	1	1	1	6	0	0	2	0
	K01695	trpA	EC:4.2.1.20	tryptophan synthase alpha chain	6	4	5	1	7	1	0	0	0	15	5	1	7	19	1	0	1	0	2	4	1	1	2	0	0	0	0	10	3	1	3	3	0	1	1	0	3	2	1	4	1	0	0	0	0
	K01696	trpB	EC:4.2.1.20	tryptophan synthase beta chain	6	3	1	1	24	1	0	0	0	13	5	1	13	40	1	0	1	0	4	4	1	1	4	0	0	0	0	9	2	1	2	4	0	1	2	0	4	2	1	1	3	0	0	2	0
Histidine biosynthesis	K00765	hisG	EC:2.4.2.17	ATP phosphoribosyltransferase	6	3	1	1	6	1	0	0	0	10	5	1	7	22	1	0	1	0	2	0	1	1	1	0	0	0	0	7	2	1	4	4	0	2	1	0	2	1	1	2	1	0	0	2	0
	K01523	hisE	EC:3.6.1.31	phosphoribosyl-ATP pyrophosphohydrolase	6	3	0	1	0	0	0	0	0	9	5	0	1	0	0	0	0	0	2	0	0	0	0	0	0	0	0	6	2	0	2	0	0	0	0	0	4	0	0	1	0	0	0	0	0
	K01496	hisI	EC:3.5.4.19	phosphoribosyl-AMP cyclohydrolase	6	4	1	1	0	0	0	0	0	10	6	1	2	0	0	0	0	0	0	2	0	0	0	0	0	0	0	4	2	0	4	0	0	0	0	0	3	1	1	2	0	0	0	0	0
	K11755	hisIE	EC:3.6.1.31; 3.5.4.19	phosphoribosyl-ATP pyrophosphohydrolase / phosphoribosyl-AMP cyclohydrolase	0	0	0	0	0	0	12	1	0	0	0	0	0	0	0	20	1	0	1	0	0	0	2	0	0	0	0	0	0	0	0	3	0	1	1	0	0	0	0	0	1	0	0	0	0
	K01814	hisA	EC:5.3.1.16	phosphoribosylformimino-5-aminoimidazole carboxamide ribotide isomerase	7	4	1	1	7	1	0	0	0	12	5	1	1	15	1	0	1	0	2	1	1	0	3	0	0	0	0	9	2	1	2	2	0	1	1	0	2	0	1	2	2	0	0	1	0
	K02500	hisF	EC:4.1.3.-	cyclase	8	3	1	1	11	1	0	0	0	11	5	1	2	21	1	0	1	0	1	2	1	1	3	0	0	0	0	7	2	1	3	2	0	1	2	0	4	0	1	2	2	0	0	1	0
	K02501	hisH	EC:2.4.2.-	glutamine amidotransferase	6	4	1	0	5	1	0	0	0	12	5	1	6	13	1	0	1	0	2	1	1	1	2	0	0	0	0	7	2	1	5	2	0	1	1	0	5	0	1	1	1	0	0	1	0
	K01693	hisB	EC:4.2.1.19	imidazoleglycerol-phosphate dehydratase	6	5	1	0	0	1	0	0	0	10	4	1	1	0	1	0	0	0	5	0	1	2	0	0	0	0	0	5	3	1	3	0	0	0	0	0	1	1	1	1	1	0	0	0	0
	K00817	hisC	EC:2.6.1.9	histidinol-phosphate aminotransferase	10	4	4	2	6	1	0	0	0	21	13	2	19	33	1	0	1	0	3	5	2	3	3	1	0	0	0	10	3	2	7	4	0	1	1	0	4	5	2	5	5	0	0	2	0
	K01089	hisB	EC:4.2.1.19; 3.1.3.15	imidazoleglycerol-phosphate dehydratase / histidinol-phosphatase	0	0	0	0	8	0	0	0	0	0	0	0	0	19	0	0	1	0	0	0	0	0	6	0	0	0	0	0	0	0	0	2	0	1	2	0	0	0	0	0	3	0	0	2	0
	K04486	hisB	EC:3.1.3.15	histidinol-phosphatase (PHP family)	0	0	0	0	0	1	0	0	0	0	0	0	0	0	1	0	0	0	0	0	0	0	0	0	0	0	0	0	0	0	0	0	0	0	0	0	0	0	0	0	0	0	0	0	0
	K00013	hisD	EC:1.1.1.23	histidinol dehydrogenase	9	7	0	1	1	1	0	0	0	30	7	1	11	27	1	0	1	0	4	4	1	0	4	1	0	0	0	8	3	1	2	2	0	1	1	0	4	1	1	2	2	0	0	2	0
Proline biosynthesis	K00931	proB	EC:2.7.2.11	glutamate 5-kinase	6	4	2	1	5	1	0	0	0	16	2	1	7	10	1	0	1	0	4	4	1	1	5	0	0	0	0	8	2	1	3	2	0	0	1	0	2	1	1	1	6	0	0	2	0
	K00147	proA	EC:1.2.1.41	glutamate-5-semialdehyde dehydrogenase	6	2	2	1	4	1	0	0	0	11	3	1	8	9	1	0	1	0	4	2	1	2	3	0	0	0	0	13	2	1	2	2	0	0	1	0	2	2	1	1	8	0	0	2	0
	K00286	proC	EC:1.5.1.2	pyrroline-5-carboxylate reductase	6	5	1	0	6	1	0	0	1	11	7	1	0	13	1	0	1	2	0	2	1	1	2	0	0	0	0	5	3	1	3	2	0	2	1	2	2	2	1	1	4	0	0	1	0
Asparate and Asparagine biosynthesis	K00812	aspB	EC:2.6.1.1	aspartate aminotransferase	0	12	0	0	0	1	0	0	0	12	11	1	1	0	1	2	1	0	1	3	1	0	0	0	0	0	0	2	5	1	0	0	0	4	2	0	0	2	1	0	0	0	2	3	0
	K14454	GOT1	EC:2.6.1.1	aspartate aminotransferase, cytoplasmic	0	0	0	0	0	0	0	0	2	0	0	0	0	0	0	0	0	2	0	0	0	0	0	0	0	0	0	0	0	0	0	0	0	0	0	0	0	0	0	0	0	0	0	0	2
	K14455	GOT2	EC:2.6.1.1	aspartate aminotransferase, mitochondrial	0	0	0	0	0	0	0	0	1	0	0	0	0	0	0	0	0	1	0	0	0	0	0	0	0	0	0	0	0	0	0	0	0	0	0	5	0	0	0	0	0	0	0	0	0
	K01953	asnB	EC:6.3.5.4	asparagine synthase (glutamine-hydrolysing)	0	0	1	0	13	1	0	0	2	0	0	1	0	37	1	1	2	0	1	0	1	2	6	0	0	0	0	0	0	1	4	3	0	1	0	4	0	1	0	2	4	0	0	0	2
Alanine biosynthesis	K14260	alaA	EC:2.6.1.66 2.6.1.2	alanine-synthesizing transaminase	1	0	0	0	8	0	0	0	0	2	0	0	6	21	0	0	0	0	1	0	0	1	3	0	0	0	0	2	0	0	3	5	0	0	0	0	2	0	0	2	5	0	0	0	0
	K00814	ALT	EC:2.6.1.2	alanine transaminase	0	0	0	0	0	0	0	0	2	0	0	0	0	0	0	0	0	0	0	0	0	0	0	0	0	0	0	0	0	0	0	0	0	0	0	1	0	0	0	0	0	0	0	0	0
Serine, glycine and cysteine biosynthesis	K00058	serA	EC:1.1.1.95	D-3-phosphoglycerate dehydrogenase	13	10	2	1	3	2	0	0	2	45	21	1	10	13	2	1	3	0	7	5	1	3	4	2	0	0	0	21	4	1	6	7	0	3	4	0	11	3	1	2	4	0	1	4	0
	K00831	serC	EC:2.6.1.52	phosphoserine aminotransferase	5	3	0	1	5	0	0	0	0	18	5	0	2	10	0	1	1	0	1	2	0	2	5	0	0	0	0	9	2	0	3	3	0	2	1	2	3	1	0	2	4	0	1	2	1
	K01079	serB	EC:3.1.3.3	phosphoserine phosphatase	4	6	1	1	0	1	0	0	1	13	6	1	7	0	1	0	0	0	2	2	1	1	0	0	0	0	0	13	4	1	3	0	0	0	0	0	4	0	1	2	0	0	0	0	0
	K00600	glyA	EC:2.1.2.1	glycine hydroxymethyltransferase	7	4	3	1	16	1	0	0	1	23	5	1	7	44	1	1	1	1	4	4	1	1	4	2	0	0	0	15	3	1	4	7	0	2	1	4	5	0	1	4	4	0	1	1	0
	K00640	cysE	EC:2.3.1.30	serine O-acetyltransferase	6	5	1	1	0	1	0	0	0	12	5	1	1	0	1	0	1	0	1	2	1	2	0	0	0	0	0	11	3	1	4	0	0	0	2	0	1	1	1	1	0	0	0	0	0
	K01738	cysK	EC:2.5.1.47	cysteine synthase A	1	3	1	1	8	1	0	0	0	2	8	1	7	23	1	0	0	0	1	1	1	1	6	0	0	0	0	4	3	1	5	7	0	0	0	0	2	1	1	2	6	0	0	0	0
	K12339	cysM	EC:2.5.1.47	cysteine synthase B	6	0	0	1	0	0	0	0	0	13	0	0	3	0	0	0	1	0	1	0	0	0	0	0	0	0	0	8	0	0	2	0	0	0	1	0	2	0	0	2	0	0	0	2	0
[truncated: 117 more columns]
