# Supplementary material for: Herbivorous turtle ants obtain essential nutrients from a conserved nitrogen-recycling gut microbiome
Source: Nat Commun. 2018 Mar 6;9:964. doi: 10.1038/s41467-018-03357-y (PMC5840417; doi:10.1038/s41467-018-03357-y)
Supplement: Supplementary file 5 — Supplementary Data 2 [file 41467_2018_3357_MOESM5_ESM.xlsx]

## Sheet: Sheet1
Supplementary Data 2. The distribution of genes from N-metabolic pathways in the 14 genomes of bacteria isolated from C. varians and C. rohweri.
Pathway/process	KEGG orthology				Bacterial genomes
	KO number	Gene name	EC number	Gene description	Burkholderiales sp. Cv36	Burkholderiales sp. Cv44	Burkholderiales sp. Cv33a	Burkholderiales sp. Cv52	Burkholderiales sp. Cag20	Burkholderiales sp. Cag25	Cephaloticoccus capnophilus Cv41	Cephaloticoccus primus Cag34	Ventosimonas gracilis Cv58	Ventosimonas sp. Cag26	Ventosimonas sp. Cag27	Ventosimonas sp. Cag320	Xanthomonadales sp. Cag60	Rhizobiales sp. JR021-5
Nitrogen fixation	K02588	nifH	EC:1.18.6.1	Mo-nitrogenase iron protein subunit NifH	0	0	0	0	0	0	0	0	0	0	0	0	0	0
	K02586	nifD	EC:1.18.6.1	Mo-nitrogenase MoFe protein subunit NifD	0	0	0	0	0	0	0	0	0	0	0	0	0	0
	K02591	nifK	EC:1.18.6.1	Mo-nitrogenase MoFe protein subunit NifK	0	0	0	0	0	0	0	0	0	0	0	0	0	0
	NA	anfG	EC:1.18.6.1	Fe-only nitrogenase FeFe protein subunit AnfG	0	0	0	0	0	0	0	0	0	0	0	0	0	0
	NA	anfK	EC:1.18.6.1	Fe-only nitrogenase FeFe protein subunit AnfK	0	0	0	0	0	0	0	0	0	0	0	0	0	0
	NA	anfD	EC:1.18.6.1	Fe-only nitrogenase FeFe protein subunit AnfD	0	0	0	0	0	0	0	0	0	0	0	0	0	0
	NA	anfH	EC:1.18.6.1	Fe-only nitrogenase iron protein subunit AnfH	0	0	0	0	0	0	0	0	0	0	0	0	0	0
	NA	vnfG	EC:1.18.6.1	V-nitrogenase VFe protein subunit VnfG	0	0	0	0	0	0	0	0	0	0	0	0	0	0
	NA	vnfK	EC:1.18.6.1	V-nitrogenase VFe protein subunit VnfK	0	0	0	0	0	0	0	0	0	0	0	0	0	0
	NA	vnfD	EC:1.18.6.1	V-nitrogenase VFe protein subunit VnfD	0	0	0	0	0	0	0	0	0	0	0	0	0	0
	NA	vnfH	EC:1.18.6.1	V-nitrogenase iron protein subunit VnfH	0	0	0	0	0	0	0	0	0	0	0	0	0	0
Xanthine/Uric acid degradation	K13481	xdhA	EC:1.17.1.4	xanthine dehydrogenase small subunit	0	0	1	0	0	0	0	0	0	0	0	0	0	0
	K13482	xdhB	EC:1.17.1.4	xanthine dehydrogenase large subunit	0	0	1	0	0	0	0	0	0	0	0	0	0	0
	K07402	xdhC	NA	xanthine dehydrogenase accessory factor	0	0	1	0	0	0	0	0	0	0	0	0	0	0
	k00365	uaZ	EC:1.7.3.3	uricase	0	0	0	0	0	0	0	0	0	0	0	0	0	0
	COG3748	puuD	NA	membrane-bound urate hydroxylase	0	0	1	0	0	0	0	0	0	0	0	0	0	0
	K07127	uraH	EC:3.5.2.17	5-hydroxyisourate hydrolase	0	0	1	0	0	0	0	0	0	0	0	0	0	0
	K13485	PRHOXNB	EC:4.1.1.97	2-oxo-4-hydroxy-4-carboxy-5-ureidoimidazoline decarboxylase	0	0	1	0	0	0	0	0	0	0	0	0	0	0
	NA	TIGR03212	NA	putative urate catabolism protein	0	1	1	0	1	0	0	0	0	0	0	0	0	0
	K01477	alc, ALLC	EC:3.5.3.4	allantoicase	0	0	1	0	0	0	0	0	0	0	0	0	0	0
	K01483	allA	EC: 4.3.2.3	ureidoglycolate lyase	1	0	1	0	0	0	0	0	0	0	0	0	0	0
	K16856	ugl	EC: 4.3.2.3	ureidoglycolate lyase	0	0	0	0	1	0	0	0	0	0	0	0	0	0
Urea production via arginine metabolism	K01476	E3.5.3.1	EC:3.5.3.1	arginase	0	0	0	0	0	0	0	0	0	0	0	0	0	1
	K01584	adiA	EC:4.1.1.19	arginine decarboxylase	1	1	1	1	1	1	0	0	1	1	1	1	0	0
	K01585	speA	EC:4.1.1.19	arginine decarboxylase	0	0	0	0	0	0	1	1	0	0	0	0	1	0
	K01480	speB	EC:3.5.3.11	agmatinase	1	0	0	0	0	0	0	0	0	0	0	0	0	0
Urea degradation	K01428	ureC	EC:3.5.1.5	Urease	0	0	0	0	0	0	1	1	0	0	0	0	1	0
	K01429	ureB	EC:3.5.1.5	Urease	0	0	0	0	0	0	1	1	0	0	0	0	1	0
	K01430	ureA	EC:3.5.1.5	Urease	0	0	0	0	0	0	1	1	0	0	0	0	1	0
	K14048	ureAB	EC:3.5.1.5	Urease	0	0	0	0	0	0	0	0	0	0	0	0	0	0
Ammonia assimilation	K01915	glnA	EC:6.3.1.2	Glutamine synthetase	1	1	2	1	1	1	1	1	9	8	8	8	1	1
	K00264	GLT1	EC:1.4.1.13; 1.4.1.14	glutamate synthase (NADPH/NADH)	0	0	0	0	0	0	0	0	0	0	0	0	0	0
	K00265	gltB	EC:1.4.1.13; 1.4.1.14	glutamate synthase (NADPH/NADH) large chain	0	1	0	0	1	1	0	0	1	1	1	1	1	0
	K00266	gltD	EC:1.4.1.13; 1.4.1.14	glutamate synthase (NADPH/NADH) small chain	0	1	0	0	1	1	0	0	1	1	1	1	1	0
	K15371	GDH2	EC:1.4.1.2	glutamate dehydrogenase	0	0	0	0	0	0	0	0	1	1	1	1	1	1
	K00261	gdhA	EC:1.4.1.3	glutamate dehydrogenase (NAD(P)+)	1	1	0	1	1	1	1	1	0	0	0	0	0	0
	K00262	gdhA	EC:1.4.1.4	glutamate dehydrogenase (NADP+)	1	1	1	1	1	1	1	1	1	1	1	1	1	0
Arginine biosynthesis	K00619	argA	EC:2.3.1.1	amino-acid N-acetyltransferase	0	0	0	0	0	0	0	0	0	0	0	0	0	0
	K14682	argAB	EC:2.3.1.1	amino-acid N-acetyltransferase	1	1	1	1	1	1	1	1	1	1	1	1	0	0
	K00620	argJ	EC::2.3.1.35; 2.3.1.1	glutamate N-acetyltransferase / amino-acid N-acetyltransferase	1	1	1	1	1	1	1	1	1	1	1	1	0	0
	K00930	argB	EC:2.7.2.8	acetylglutamate kinase	1	1	1	1	1	1	1	1	1	1	1	1	1	0
	K00145	argC	EC:1.2.1.38	N-acetyl-gamma-glutamyl-phosphate reductase	1	1	1	1	1	1	1	1	1	1	1	1	1	0
	K00818	argD	EC:2.6.1.11	acetylornithine aminotransferase	0	0	0	0	0	0	1	1	0	0	0	0	0	0
	K00821	argD	EC:2.6.1.11; 2.6.1.17	acetylornithine/N-succinyldiaminopimelate aminotransferase	1	1	1	1	1	1	1	1	1	1	1	1	1	0
	K01438	argE	EC:3.5.1.16	acetylornithine deacetylase	1	1	0	1	2	1	0	0	2	2	2	2	2	0
	K00611	argF	EC:2.1.3.3	ornithine carbamoyltransferase	0	0	0	0	0	0	1	1	1	1	1	1	0	0
	K01940	argG	EC:6.3.4.5	argininosuccinate synthase	1	1	1	1	1	1	1	1	1	1	1	1	1	0
	K01755	argH	EC:4.3.2.1	argininosuccinate lyase	1	1	1	1	1	1	1	1	1	1	1	1	1	0
Lysine biosynthesis	K00928	lysC	EC:2.7.2.4	aspartate kinase	1	1	1	1	1	1	1	1	1	1	1	1	0	1
	K12524	thrA	EC:2.7.2.4;1.1.1.3	bifunctional aspartokinase / homoserine dehydrogenase 1	0	0	0	0	0	0	0	0	0	0	0	0	1	0
	K12526	lysAC	EC:4.1.1.20 2.7.2.4	bifunctional diaminopimelate decarboxylase / aspartate kinase	0	0	0	0	0	0	0	0	0	0	0	0	1	0
	K00133	asd	EC:1.2.1.11	aspartate-semialdehyde dehydrogenase	1	1	1	1	1	1	1	1	1	1	1	1	1	1
	K01714	dapA	EC:4.3.3.7	4-hydroxy-tetrahydrodipicolinate synthase	4	6	1	7	7	4	1	1	3	3	3	3	3	1
	K00215	dapB	EC:1.17.1.8	4-hydroxy-tetrahydrodipicolinate reductase	1	1	1	1	1	1	1	1	1	1	1	1	1	1
	K00674	dapD	EC:2.3.1.117	2,3,4,5-tetrahydropyridine-2-carboxylate N-succinyltransferase	1	1	0	1	1	1	0	0	1	1	1	1	1	1
	K00821	argD	EC:2.6.1.11; 2.6.1.17	acetylornithine/N-succinyldiaminopimelate aminotransferase	1	1	1	1	1	1	1	1	1	1	1	1	1	0
	K14267	dapC	EC:2.6.1.17	N-succinyldiaminopimelate aminotransferase	1	0	0	1	0	0	0	0	0	0	0	0	0	0
	K01439	dapE	EC:3.5.1.18	succinyl-diaminopimelate desuccinylase	1	1	0	2	2	3	0	0	1	1	1	1	1	1
	K10206	E2.6.1.83	EC:2.6.1.83	LL-diaminopimelate aminotransferase	0	0	0	0	0	0	1	1	0	0	0	0	0	0
	K03340	dapdh	EC:1.4.1.16	Diaminopimelate dehydrogenase	0	0	1	0	0	0	0	0	0	0	0	0	0	0
	K01778	dapF	EC:5.1.1.7	diaminopimelate epimerase	1	1	0	1	1	1	1	1	1	1	1	1	1	1
	K01586	lysA	EC:4.1.1.20	diaminopimelate decarboxylase	1	1	1	1	1	1	1	1	1	1	1	1	0	1
	K12526	lysAC	EC:4.1.1.20, 2.7.2.4	bifunctional diaminopimelate decarboxylase / aspartate kinase	0	0	0	0	0	0	0	0	0	0	0	0	1	0
Threonine biosynthesis	K00928	lysC	EC:2.7.2.4	aspartate kinase	1	1	1	1	1	1	1	1	1	1	1	1	0	1
	K12524	thrA	EC:2.7.2.4;1.1.1.3	bifunctional aspartokinase / homoserine dehydrogenase 1	0	0	0	0	0	0	0	0	0	0	0	0	1	0
	K12526	lysAC	EC:4.1.1.20 2.7.2.4	bifunctional diaminopimelate decarboxylase / aspartate kinase	0	0	0	0	0	0	0	0	0	0	0	0	1	0
	K00003	hom	EC:1.1.1.3	homoserine dehydrogenase	1	1	1	1	1	1	1	1	1	1	1	1	0	1
	K12524	thrA	EC:2.7.2.4,1.1.1.3	bifunctional aspartokinase / homoserine dehydrogenase 1	0	0	0	0	0	0	0	0	0	0	0	0	1	0
	K00872	thrB1	EC:2.7.1.39	homoserine kinase	0	0	0	0	0	0	1	1	0	0	0	0	1	0
	K02204	thrB2	EC:2.7.1.39	homoserine kinase type II	1	1	1	1	1	1	0	0	1	1	1	1	0	1
	K01733	thrC	EC:4.2.3.1	threonine synthase	1	1	1	1	1	1	1	1	1	1	1	1	1	1
Methionine biosynthesis	K00928	lysC	EC:2.7.2.4	aspartate kinase	1	1	1	1	1	1	1	1	1	1	1	1	0	1
	K12524	thrA	EC:2.7.2.4;1.1.1.3	bifunctional aspartokinase / homoserine dehydrogenase 1	0	0	0	0	0	0	0	0	0	0	0	0	1	0
	K12526	lysAC	EC:4.1.1.20 2.7.2.4	bifunctional diaminopimelate decarboxylase / aspartate kinase	0	0	0	0	0	0	0	0	0	0	0	0	1	0
	K00003	hom	EC:1.1.1.3	homoserine dehydrogenase	1	1	1	1	1	1	1	1	1	1	1	1	0	1
	K12524	thrA	EC:2.7.2.4,1.1.1.3	bifunctional aspartokinase / homoserine dehydrogenase 1	0	0	0	0	0	0	0	0	0	0	0	0	1	0
	K00641	metX	EC:2.3.1.31	homoserine O-acetyltransferase	1	2	1	1	1	1	1	1	1	1	1	1	2	0
	K01740	metY	EC:2.5.1.49	O-acetylhomoserine (thiol)-lyase	1	2	2	2	2	2	1	1	1	1	1	1	2	0
	K01739	metB	EC:2.5.1.48	cystathionine gamma-synthase	0	0	0	1	0	0	1	1	0	0	0	0	1	0
	K01760	metC	EC:4.4.1.8	cystathionine beta-lyase	1	1	1	1	1	1	0	0	0	0	0	0	0	0
	K14155	malY	EC:4.4.1.8	cystathione beta-lyase	0	0	0	0	0	0	1	1	0	0	0	0	0	0
	K00549	metE	EC:2.1.1.14	5-methyltetrahydropteroyltriglutamate--homocysteine methyltransferase	1	1	2	1	1	1	1	1	1	1	1	1	1	0
	K00548	metH	EC:2.1.1.13	5-methyltetrahydrofolate--homocysteine methyltransferase	0	0	0	0	0	0	2	0	0	0	0	0	0	0
Valine, Leucine and Isoleucine biosynthesis	K01754	ilvA	EC:4.3.1.19	threonine dehydratase	3	2	1	4	2	2	1	1	1	2	2	2	2	0
	K01652	ilvB	EC:2.2.1.6	acetolactate synthase I/II/III large subunit	4	8	3	3	7	5	1	1	2	2	2	2	2	0
	K01653	ilvH	EC:2.2.1.6	acetolactate synthase I/III small subunit	1	1	1	1	1	1	1	1	1	1	1	1	0	0
	K11258	ilvM	EC:2.2.1.6	acetolactate synthase II small subunit	0	0	0	0	0	0	0	0	0	0	0	0	1	0
	K00053	ilvC	EC:1.1.1.86	ketol-acid reductoisomerase	1	1	1	1	1	1	1	1	1	1	1	1	1	0
	K01687	ilvD	EC:4.2.1.9	dihydroxy-acid dehydratase	4	4	2	4	3	3	1	1	1	1	1	1	1	0
	K00826	ilvE	EC:2.6.1.42	branched-chain amino acid aminotransferase	1	1	1	1	2	1	2	2	1	1	1	1	2	1
	K01649	leuA	EC:2.3.3.13	2-isopropylmalate synthase	1	1	1	1	1	1	1	1	1	1	1	1	1	0
	K01703	leuC	EC:4.2.1.33	3-isopropylmalate/(R)-2-methylmalate dehydratase large subunit	1	3	1	1	2	2	1	1	1	1	1	1	1	0
	K01704	leuD	EC:4.2.1.33	3-isopropylmalate/(R)-2-methylmalate dehydratase small subunit	1	2	1	1	2	1	1	1	1	1	1	1	1	0
	K00052	leuB	EC:1.1.1.85	3-isopropylmalate dehydrogenase	2	2	1	1	1	3	1	1	1	1	1	1	1	0
Chorismate biosynthesis	K01626	aroG	EC:2.5.1.54	3-deoxy-7-phosphoheptulonate synthase	1	1	1	1	1	1	1	1	1	1	1	1	1	0
	K03856	aroA	EC:2.5.1.54	3-deoxy-7-phosphoheptulonate synthase	0	0	0	0	0	0	1	1	0	0	0	0	0	0
	K01735	aroB	EC:4.2.3.4	3-dehydroquinate synthase	1	1	1	1	1	1	1	1	1	1	1	1	1	0
	K03786	aroQ	EC:4.2.1.10	3-dehydroquinate dehydratase II	1	1	2	1	1	1	1	1	1	1	1	1	1	0
	K00014	aroE	EC:1.1.1.25	shikimate dehydrogenase	2	1	3	1	2	1	1	1	1	1	1	2	2	0
	K00891	aroK	EC:2.7.1.71	shikimate kinase	1	1	1	1	1	1	1	1	1	1	1	1	1	0
	K00800	aroA	EC:2.5.1.19	3-phosphoshikimate 1-carboxyvinyltransferase	1	1	2	2	1	1	2	1	2	1	1	1	1	0
	K01736	aroC	EC:4.2.3.5	chorismate synthase	1	1	1	1	1	1	1	1	1	1	1	1	1	0
Phenylalanine and tyrosine biosynthesis	K04092	tyrA1	EC:5.4.99.5	chorismate mutase	0	0	0	0	0	0	0	0	0	0	0	0	0	0
	K14170	pheA	EC:5.4.99.5; 4.2.1.51	chorismate mutase / prephenate dehydratase	1	1	1	1	1	1	1	1	1	1	1	1	1	0
	K04518	pheA2	EC:4.2.1.51	rephenate dehydratase	0	0	0	0	0	0	0	0	0	0	0	0	0	0
	K00220	tyrC	EC:1.3.1.43; 1.3.1.12	cyclohexadieny/prephenate dehydrogenase	0	0	0	0	0	0	1	1	0	0	0	0	0	0
	K04517	tyrA2	EC:1.3.1.12	prephenate dehydrogenase	1	1	1	1	1	1	0	0	0	0	0	0	1	0
	K00812	aspB	EC:2.6.1.1	aspartate aminotransferase	2	1	0	1	1	0	1	1	0	0	0	0	0	1
	K00817	hisC	EC:2.6.1.9	histidinol-phosphate aminotransferase	1	2	1	1	2	2	2	2	2	2	2	2	1	0
	K00832	tyrB	EC:2.6.1.57	aromatic-amino-acid transaminase	1	1	2	1	1	1	0	0	1	1	1	1	1	0
Tryptophan biosynthesis	K13503	trpEG	EC:4.1.3.27	anthranilate synthase	0	1	0	0	0	0	0	0	0	0	0	0	0	0
	K01657	trpE	EC:4.1.3.27	anthranilate synthase component I	1	1	1	1	1	1	1	1	1	1	1	1	1	0
	K01658	trpG	EC:4.1.3.27	anthranilate synthase component II	1	1	1	1	1	1	1	1	1	1	1	1	1	0
	K00766	trpD	EC:2.4.2.18	anthranilate phosphoribosyltransferase [EC:]	1	1	1	1	1	1	1	1	1	1	1	1	1	0
	K01817	trpF	EC:5.3.1.24	phosphoribosylanthranilate isomerase	1	1	1	1	1	1	1	1	1	1	1	1	2	0
	K01609	trpC	EC:4.1.1.48	indole-3-glycerol phosphate synthase	1	1	1	1	1	1	1	1	1	1	1	1	1	0
	K01695	trpA	EC:4.2.1.20	tryptophan synthase alpha chain	1	1	1	1	1	1	1	1	1	1	1	1	1	0
	K01696	trpB	EC:4.2.1.20	tryptophan synthase beta chain	1	1	1	1	1	1	1	1	1	1	1	1	1	0
Histidine biosynthesis	K00765	hisG	EC:2.4.2.17	ATP phosphoribosyltransferase	1	1	1	1	1	1	1	1	1	1	1	1	1	0
	K01523	hisE	EC:3.6.1.31	phosphoribosyl-ATP pyrophosphohydrolase	1	1	1	1	1	1	0	0	1	1	1	1	0	0
	K01496	hisI	EC:3.5.4.19	phosphoribosyl-AMP cyclohydrolase	1	1	1	1	1	1	1	1	1	1	1	1	0	0
	K11755	hisIE	EC:3.6.1.31; 3.5.4.19	phosphoribosyl-ATP pyrophosphohydrolase / phosphoribosyl-AMP cyclohydrolase	0	0	0	0	0	0	0	0	0	0	0	0	1	0
	K01814	hisA	EC:5.3.1.16	phosphoribosylformimino-5-aminoimidazole carboxamide ribotide isomerase	1	1	1	1	1	1	1	1	1	1	1	1	1	0
	K02500	hisF	EC:4.1.3.-	cyclase	2	1	1	1	1	1	1	1	2	1	1	1	1	0
	K02501	hisH	EC:2.4.2.-	glutamine amidotransferase	2	1	1	1	1	1	1	1	2	1	1	1	1	0
	K01693	hisB	EC:4.2.1.19	imidazoleglycerol-phosphate dehydratase	1	1	1	1	1	1	1	1	1	1	1	1	0	0
	K00817	hisC	EC:2.6.1.9	histidinol-phosphate aminotransferase	1	2	1	1	2	2	2	2	2	2	2	2	1	0
	K01089	hisB	EC:4.2.1.19; 3.1.3.15	imidazoleglycerol-phosphate dehydratase / histidinol-phosphatase	0	0	0	0	0	0	0	0	0	0	0	0	1	0
	K04486	hisB	EC:3.1.3.15	histidinol-phosphatase (PHP family)	0	0	0	0	0	0	0	0	0	0	0	0	0	0
	K00013	hisD	EC:1.1.1.23	histidinol dehydrogenase	1	1	1	1	1	2	1	1	1	1	1	1	1	0
Proline biosynthesis	K00931	proB	EC:2.7.2.11	glutamate 5-kinase	1	1	1	1	1	1	1	1	1	1	1	1	1	0
	K00147	proA	EC:1.2.1.41	glutamate-5-semialdehyde dehydrogenase	1	1	1	1	1	1	1	1	1	1	1	1	1	0
	K00286	proC	EC:1.5.1.2	pyrroline-5-carboxylate reductase	1	1	1	1	1	1	1	1	1	1	1	1	1	1
Asparate and Asparagine biosynthesis	K00812	aspB	EC:2.6.1.1	aspartate aminotransferase	2	1	0	1	1	0	1	1	0	0	0	0	0	1
	K14454	GOT1	EC:2.6.1.1	aspartate aminotransferase, cytoplasmic	0	0	0	0	0	0	0	0	0	0	0	0	0	0
	K14455	GOT2	EC:2.6.1.1	aspartate aminotransferase, mitochondrial	0	0	0	0	0	0	0	0	0	0	0	0	0	0
	K01953	asnB	EC:6.3.5.4	asparagine synthase (glutamine-hydrolysing)	0	0	0	1	0	0	1	1	0	0	0	0	2	0
Alanine biosynthesis	K14260	alaA	EC:2.6.1.66 2.6.1.2	alanine-synthesizing transaminase	0	0	0	0	0	0	0	0	1	1	1	1	1	0
	K14261	alaC	EC:2.6.1.-	alanine-synthesizing transaminase	1	1	1	0	1	1	0	0	0	0	0	0	0	0
Serine, glycine and cysteine biosynthesis	K00058	serA	EC:1.1.1.95	D-3-phosphoglycerate dehydrogenase	3	2	1	4	1	4	1	1	2	2	2	2	1	0
	K00831	serC	EC:2.6.1.52	phosphoserine aminotransferase	1	1	1	1	1	1	0	0	1	1	1	1	1	0
	K01079	serB	EC:3.1.3.3	phosphoserine phosphatase	1	1	1	1	1	1	1	1	1	1	1	1	0	0
	K00600	glyA	EC:2.1.2.1	glycine hydroxymethyltransferase	2	1	1	1	3	1	1	1	1	2	2	1	2	1
	K00640	cysE	EC:2.3.1.30	serine O-acetyltransferase	1	1	1	2	1	1	1	1	1	1	1	1	0	1
	K01738	cysK	EC:2.5.1.47	cysteine synthase A	0	0	0	0	0	0	1	1	1	1	1	1	2	1
	K12339	cysM	EC:2.5.1.47	cysteine synthase B	1	1	1	1	1	1	0	0	1	1	1	1	0	0
