# Supplementary material for: Herbivorous turtle ants obtain essential nutrients from a conserved nitrogen-recycling gut microbiome
Source: Nat Commun. 2018 Mar 6;9:964. doi: 10.1038/s41467-018-03357-y (PMC5840417; doi:10.1038/s41467-018-03357-y)
Supplement: Supplementary file 6 — Supplementary Data 3 [file 41467_2018_3357_MOESM6_ESM.xlsx]

## Sheet: Bin12
Supplementary Data 3. Summary of scaffolds assigned to 11 bins in PL010 C. varians metagenome
Bin12
IMG scaffold ID	Sequence length	GC%	Read depth	Bacterial order
CVPL010W_10010165	8259	0.55	191	Burkholderiales
CVPL010W_10001027	31990	0.55	193	Burkholderiales
CVPL010W_10010414	11556	0.52	206	Burkholderiales
CVPL010W_10010530	8318	0.58	193	Burkholderiales
CVPL010W_10001066	31560	0.58	201	Burkholderiales
CVPL010W_10010749	8415	0.58	180	Burkholderiales
CVPL010W_10010756	8220	0.59	189	Burkholderiales
CVPL010W_10011084	7616	0.58	180	Burkholderiales
CVPL010W_10011436	7389	0.57	181	Not annotated
CVPL010W_10011490	7348	0.56	185	Burkholderiales
CVPL010W_10001167	42290	0.57	195	Burkholderiales
CVPL010W_10011676	12157	0.6	189	Burkholderiales
CVPL010W_10001232	29564	0.56	204	Burkholderiales
CVPL010W_10012336	6843	0.57	183	Burkholderiales
CVPL010W_10012565	6708	0.55	203	Burkholderiales
CVPL010W_10000127	74707	0.54	193	Burkholderiales
CVPL010W_10012873	6537	0.58	206	Burkholderiales
CVPL010W_10013058	6431	0.58	185	Burkholderiales
CVPL010W_10013083	6420	0.54	195	Burkholderiales
CVPL010W_10013344	6293	0.58	194	Burkholderiales
CVPL010W_10013587	7292	0.54	204	Burkholderiales
CVPL010W_10013674	6127	0.56	189	Not annotated
CVPL010W_10013970	5986	0.53	200	Burkholderiales
CVPL010W_10014850	5853	0.56	198	Burkholderiales
CVPL010W_10001489	37691	0.57	191	Burkholderiales
CVPL010W_10014935	6084	0.56	203	Not annotated
CVPL010W_10001526	41061	0.56	199	Burkholderiales
CVPL010W_10015387	5381	0.6	184	Burkholderiales
CVPL010W_10001569	26846	0.56	187	Burkholderiales
CVPL010W_10015866	5193	0.56	206	Burkholderiales
CVPL010W_10001603	26611	0.57	197	Burkholderiales
CVPL010W_10016161	5092	0.5	206	Burkholderiales
CVPL010W_10016285	5255	0.61	195	Burkholderiales
CVPL010W_10016412	5006	0.54	202	Burkholderiales
CVPL010W_10001723	25720	0.55	195	Burkholderiales
CVPL010W_10001727	26840	0.58	200	Burkholderiales
CVPL010W_10019584	6514	0.59	206	Burkholderiales
CVPL010W_10002093	23650	0.57	202	Burkholderiales
CVPL010W_10021361	6659	0.57	202	Burkholderiales
CVPL010W_10002151	23121	0.56	202	Burkholderiales
CVPL010W_10021502	5413	0.56	200	Burkholderiales
CVPL010W_10002175	22937	0.55	200	Burkholderiales
CVPL010W_10002176	22930	0.57	198	Burkholderiales
CVPL010W_10002213	23459	0.54	199	Burkholderiales
CVPL010W_10002223	29329	0.59	199	Burkholderiales
CVPL010W_10000228	68455	0.56	188	Burkholderiales
CVPL010W_10002364	22146	0.54	215	Burkholderiales
CVPL010W_10002417	23697	0.56	194	Burkholderiales
CVPL010W_10002788	23090	0.56	191	Burkholderiales
CVPL010W_10002887	29318	0.58	192	Burkholderiales
CVPL010W_10002893	19977	0.57	188	Burkholderiales
CVPL010W_10003599	17688	0.56	197	Burkholderiales
CVPL010W_10003684	17472	0.55	196	Burkholderiales
CVPL010W_10003803	17147	0.58	203	Burkholderiales
CVPL010W_10003849	25974	0.57	189	Burkholderiales
CVPL010W_10003869	19275	0.53	191	Burkholderiales
CVPL010W_10003877	16994	0.58	199	Burkholderiales
CVPL010W_10004005	16640	0.54	206	Burkholderiales
CVPL010W_10000412	44390	0.55	201	Burkholderiales
CVPL010W_10000415	63715	0.57	195	Burkholderiales
CVPL010W_10004214	16088	0.57	207	Burkholderiales
CVPL010W_10004250	30103	0.57	205	Burkholderiales
CVPL010W_10004495	15446	0.56	192	Burkholderiales
CVPL010W_10004627	15154	0.58	196	Burkholderiales
CVPL010W_10000048	72162	0.56	205	Burkholderiales
CVPL010W_10004984	14439	0.57	189	Burkholderiales
CVPL010W_10000503	41502	0.57	193	Burkholderiales
CVPL010W_10005153	14123	0.58	200	Burkholderiales
CVPL010W_10005206	14020	0.57	192	Burkholderiales
CVPL010W_10005392	13695	0.57	207	Burkholderiales
CVPL010W_10005638	13285	0.58	193	Burkholderiales
CVPL010W_10000567	40167	0.57	189	Burkholderiales
CVPL010W_10005801	13002	0.57	199	Burkholderiales
CVPL010W_10005960	12756	0.58	181	Burkholderiales
CVPL010W_10000612	39146	0.55	189	Burkholderiales
CVPL010W_10006167	12438	0.55	209	Not annotated
CVPL010W_10006195	12397	0.56	192	Burkholderiales
CVPL010W_10000621	39342	0.55	205	Burkholderiales
CVPL010W_10006262	14321	0.56	189	Burkholderiales
CVPL010W_10006534	11894	0.56	196	Burkholderiales
CVPL010W_10006537	11889	0.58	198	Burkholderiales
CVPL010W_10006658	11723	0.52	205	Burkholderiales
CVPL010W_10006660	11721	0.57	217	Burkholderiales
CVPL010W_10006686	11690	0.56	200	Burkholderiales
CVPL010W_10006741	11621	0.56	220	Burkholderiales
CVPL010W_10000684	37318	0.59	196	Burkholderiales
CVPL010W_10006851	11482	0.56	201	Burkholderiales
CVPL010W_10006884	11438	0.58	188	Burkholderiales
CVPL010W_10007103	12229	0.54	223	Burkholderiales
CVPL010W_10000718	36865	0.55	204	Burkholderiales
CVPL010W_10000724	36746	0.56	207	Burkholderiales
CVPL010W_10007268	12152	0.6	203	Burkholderiales
CVPL010W_10007478	10722	0.56	204	Burkholderiales
CVPL010W_10007781	19393	0.56	193	Burkholderiales
CVPL010W_10007855	22138	0.57	194	Burkholderiales
CVPL010W_10000798	35439	0.54	203	Burkholderiales
CVPL010W_10007991	10180	0.58	199	Burkholderiales
CVPL010W_10008098	10066	0.56	210	Burkholderiales
CVPL010W_10008185	9974	0.55	205	Burkholderiales
CVPL010W_10000841	34478	0.58	193	Burkholderiales
CVPL010W_10008426	17430	0.55	238	Burkholderiales
CVPL010W_10000849	34339	0.55	200	Burkholderiales
CVPL010W_10008637	9665	0.56	200	Burkholderiales
CVPL010W_10008710	19737	0.52	212	Burkholderiales
CVPL010W_10008793	9409	0.58	205	Burkholderiales
CVPL010W_10000887	33859	0.56	191	Burkholderiales
CVPL010W_10000891	33821	0.56	207	Burkholderiales
CVPL010W_10000934	39291	0.55	189	Burkholderiales
CVPL010W_10000939	61824	0.56	190	Burkholderiales
CVPL010W_10009533	8764	0.57	190	Burkholderiales
CVPL010W_10009719	10495	0.56	191	Burkholderiales
CVPL010W_10000981	32572	0.54	193	Burkholderiales

## Sheet: Bin5_1
Supplementary Data 3. Summary of scaffolds assigned to 11 bins in PL010 C. varians metagenome
Bin5_1
IMG scaffold ID	Sequence length	GC%	Read depth	Bacterial order
CVPL010W_10010143	8275	0.65	148	Burkholderiales
CVPL010W_10010199	8226	0.62	141	Burkholderiales
CVPL010W_10010392	8415	0.65	142	Burkholderiales
CVPL010W_10010532	9534	0.63	144	Burkholderiales
CVPL010W_10010626	7931	0.64	143	Burkholderiales
CVPL010W_10010628	7930	0.65	136	Burkholderiales
CVPL010W_10010703	7873	0.62	148	Burkholderiales
CVPL010W_10011137	7576	0.63	139	Burkholderiales
CVPL010W_10011167	7550	0.62	148	Burkholderiales
CVPL010W_10011253	7501	0.64	139	Burkholderiales
CVPL010W_10011349	7435	0.62	145	Burkholderiales
CVPL010W_10011732	7203	0.64	144	Burkholderiales
CVPL010W_10012111	7855	0.67	141	Burkholderiales
CVPL010W_10012454	6767	0.63	147	Burkholderiales
CVPL010W_10012595	6686	0.64	147	Burkholderiales
CVPL010W_10013030	6444	0.62	156	Burkholderiales
CVPL010W_10013105	6410	0.65	138	Burkholderiales
CVPL010W_10013112	6404	0.64	142	Burkholderiales
CVPL010W_10013143	6638	0.6	126	Burkholderiales
CVPL010W_10013144	7753	0.63	136	Burkholderiales
CVPL010W_10013167	6384	0.65	146	Burkholderiales
CVPL010W_10013247	6336	0.63	137	Burkholderiales
CVPL010W_10013464	6236	0.64	150	Burkholderiales
CVPL010W_10013629	7219	0.62	132	Burkholderiales
CVPL010W_10013643	6140	0.62	136	Burkholderiales
CVPL010W_10013788	6434	0.64	138	Burkholderiales
CVPL010W_10013861	8226	0.64	142	Burkholderiales
CVPL010W_10013871	6031	0.64	145	Burkholderiales
CVPL010W_10013923	12167	0.61	140	Burkholderiales
CVPL010W_10013945	6610	0.64	133	Burkholderiales
CVPL010W_10013949	5996	0.64	132	Burkholderiales
CVPL010W_10014080	5936	0.61	141	Burkholderiales
CVPL010W_10014098	7251	0.63	132	Burkholderiales
CVPL010W_10014116	8907	0.64	129	Burkholderiales
CVPL010W_10014254	6014	0.64	132	Burkholderiales
CVPL010W_10014307	6875	0.63	74	Burkholderiales
CVPL010W_10014503	6197	0.64	139	Burkholderiales
CVPL010W_10014720	5653	0.64	137	Burkholderiales
CVPL010W_10014767	5913	0.64	145	Burkholderiales
CVPL010W_10014885	7964	0.64	112	Burkholderiales
CVPL010W_10014971	5551	0.65	142	Burkholderiales
CVPL010W_10015220	5558	0.62	129	Burkholderiales
CVPL010W_10015298	7595	0.64	145	Burkholderiales
CVPL010W_10015466	5343	0.62	77	Not annotated
CVPL010W_10015535	5771	0.65	138	Burkholderiales
CVPL010W_10015565	5309	0.64	95	Not annotated
CVPL010W_10015693	5257	0.64	121	Burkholderiales
CVPL010W_10015821	5206	0.64	149	Burkholderiales
CVPL010W_10015843	5200	0.63	145	Burkholderiales
CVPL010W_10015878	5189	0.62	131	Burkholderiales
CVPL010W_10016221	5072	0.64	143	Burkholderiales
CVPL010W_10016404	5010	0.66	183	Burkholderiales
CVPL010W_10016409	5007	0.65	129	Burkholderiales
CVPL010W_10016606	6643	0.62	141	Burkholderiales
CVPL010W_10016969	6832	0.66	139	Burkholderiales
CVPL010W_10017188	5155	0.62	144	Burkholderiales
CVPL010W_10017388	5982	0.64	145	Burkholderiales
CVPL010W_10017746	11192	0.63	137	Burkholderiales
CVPL010W_10017781	5486	0.64	142	Burkholderiales
CVPL010W_10018503	6738	0.63	144	Burkholderiales
CVPL010W_10019875	6187	0.65	139	Burkholderiales
CVPL010W_10002041	23733	0.64	142	Burkholderiales
CVPL010W_10021057	6174	0.63	134	Burkholderiales
CVPL010W_10002186	23341	0.64	145	Burkholderiales
CVPL010W_10022301	6499	0.67	142	Burkholderiales
CVPL010W_10002271	22519	0.65	138	Burkholderiales
CVPL010W_10024247	8155	0.64	142	Burkholderiales
CVPL010W_10002436	21836	0.64	150	Burkholderiales
CVPL010W_10002461	49114	0.64	134	Burkholderiales
CVPL010W_10024820	5690	0.64	149	Burkholderiales
CVPL010W_10002619	24565	0.63	138	Burkholderiales
CVPL010W_10002632	21759	0.65	142	Burkholderiales
CVPL010W_10027099	6509	0.65	125	Burkholderiales
CVPL010W_10002798	29732	0.63	142	Burkholderiales
CVPL010W_10003221	19028	0.65	140	Burkholderiales
CVPL010W_10003266	19006	0.62	144	Burkholderiales
CVPL010W_10003429	18525	0.63	151	Burkholderiales
CVPL010W_10003498	27926	0.64	142	Burkholderiales
CVPL010W_10003553	17795	0.64	137	Burkholderiales
CVPL010W_10003827	17100	0.63	147	Burkholderiales
CVPL010W_10004026	35308	0.65	137	Burkholderiales
CVPL010W_10004031	29893	0.67	144	Burkholderiales
CVPL010W_10004041	24346	0.64	136	Burkholderiales
CVPL010W_10004087	34804	0.65	145	Burkholderiales
CVPL010W_10004264	15968	0.63	143	Burkholderiales
CVPL010W_10000429	43584	0.65	133	Burkholderiales
CVPL010W_10004466	16039	0.64	131	Burkholderiales
CVPL010W_10004538	15370	0.64	141	Burkholderiales
CVPL010W_10004717	23205	0.62	143	Burkholderiales
CVPL010W_10005210	14463	0.66	139	Burkholderiales
CVPL010W_10005317	13834	0.66	144	Burkholderiales
CVPL010W_10005396	32300	0.65	136	Burkholderiales
CVPL010W_10005572	13386	0.64	145	Burkholderiales
CVPL010W_10005773	18882	0.62	144	Burkholderiales
CVPL010W_10005842	13113	0.63	145	Burkholderiales
CVPL010W_10005847	16820	0.65	144	Burkholderiales
CVPL010W_10005876	15951	0.65	139	Burkholderiales
CVPL010W_10005877	14658	0.62	148	Burkholderiales
CVPL010W_10005954	21355	0.65	147	Burkholderiales
CVPL010W_10005969	23695	0.65	141	Burkholderiales
CVPL010W_10006173	12429	0.65	143	Burkholderiales
CVPL010W_10000623	40577	0.64	146	Burkholderiales
CVPL010W_10006255	12315	0.63	148	Burkholderiales
CVPL010W_10006324	21149	0.62	137	Burkholderiales
CVPL010W_10006388	12109	0.63	134	Burkholderiales
CVPL010W_10006608	20000	0.63	144	Burkholderiales
CVPL010W_10006649	14876	0.64	104	Burkholderiales
CVPL010W_10007084	11496	0.64	145	Burkholderiales
CVPL010W_10007273	10970	0.63	140	Burkholderiales
CVPL010W_10007332	11070	0.61	142	Burkholderiales
CVPL010W_10007451	12561	0.63	139	Burkholderiales
CVPL010W_10007464	14952	0.65	141	Burkholderiales
CVPL010W_10007494	21798	0.61	132	Burkholderiales
CVPL010W_10007503	10686	0.63	139	Burkholderiales
CVPL010W_10007544	21172	0.63	136	Burkholderiales
CVPL010W_10007624	10557	0.65	138	Burkholderiales
CVPL010W_10007671	15825	0.64	131	Burkholderiales
CVPL010W_10007756	17155	0.63	144	Burkholderiales
CVPL010W_10007848	10324	0.65	132	Burkholderiales
CVPL010W_10007863	10305	0.64	139	Burkholderiales
CVPL010W_10007946	10343	0.61	143	Burkholderiales
CVPL010W_10008000	15112	0.64	135	Burkholderiales
CVPL010W_10008060	10212	0.64	135	Burkholderiales
CVPL010W_10008106	10062	0.65	150	Burkholderiales
CVPL010W_10008138	10026	0.61	99	Not annotated
CVPL010W_10008516	10788	0.6	139	Burkholderiales
CVPL010W_10008520	9677	0.64	126	Burkholderiales
CVPL010W_10008564	9844	0.63	137	Burkholderiales
CVPL010W_10008777	9422	0.63	135	Burkholderiales
CVPL010W_10008797	9405	0.63	126	Burkholderiales
CVPL010W_10008862	9350	0.62	145	Burkholderiales
CVPL010W_10009054	10119	0.64	138	Burkholderiales
CVPL010W_10009303	12642	0.66	134	Burkholderiales
CVPL010W_10009543	9266	0.62	141	Burkholderiales
CVPL010W_10009705	9263	0.64	143	Burkholderiales
CVPL010W_10009889	10351	0.65	126	Burkholderiales

## Sheet: Bin3_1
Supplementary Data 3. Summary of scaffolds assigned to 11 bins in PL010 C. varians metagenome
Bin3_1
IMG scaffold ID	Sequence length	GC%	Read depth	Bacterial order
CVPL010W_10000455	42797	0.61	153	Burkholderiales
CVPL010W_10000552	40634	0.61	151	Burkholderiales
CVPL010W_10000932	47856	0.6	145	Burkholderiales
CVPL010W_10001512	27240	0.61	144	Burkholderiales
CVPL010W_10001564	26866	0.61	154	Burkholderiales
CVPL010W_10001658	38308	0.61	160	Burkholderiales
CVPL010W_10002053	23668	0.6	160	Burkholderiales
CVPL010W_10002228	23379	0.61	152	Burkholderiales
CVPL010W_10002274	22517	0.63	155	Burkholderiales
CVPL010W_10002287	22566	0.6	145	Burkholderiales
CVPL010W_10002365	22134	0.61	154	Burkholderiales
CVPL010W_10002673	30867	0.61	159	Burkholderiales
CVPL010W_10002810	20300	0.61	151	Burkholderiales
CVPL010W_10003118	19180	0.62	157	Burkholderiales
CVPL010W_10004127	16284	0.6	162	Burkholderiales
CVPL010W_10004387	15691	0.62	161	Burkholderiales
CVPL010W_10004425	17430	0.6	158	Burkholderiales
CVPL010W_10004465	15497	0.61	149	Burkholderiales
CVPL010W_10004475	15478	0.6	148	Burkholderiales
CVPL010W_10004720	14977	0.59	160	Burkholderiales
CVPL010W_10004828	14774	0.61	159	Burkholderiales
CVPL010W_10004978	22201	0.6	151	Burkholderiales
CVPL010W_10005071	14686	0.59	156	Burkholderiales
CVPL010W_10005078	14864	0.61	156	Burkholderiales
CVPL010W_10005088	14248	0.65	142	Burkholderiales
CVPL010W_10005277	13899	0.61	157	Burkholderiales
CVPL010W_10005353	13755	0.62	159	Burkholderiales
CVPL010W_10005445	13613	0.6	156	Burkholderiales
CVPL010W_10005466	13557	0.61	157	Burkholderiales
CVPL010W_10005483	13527	0.58	151	Burkholderiales
CVPL010W_10005698	13188	0.62	153	Burkholderiales
CVPL010W_10005748	13085	0.62	149	Burkholderiales
CVPL010W_10005904	13248	0.6	148	Burkholderiales
CVPL010W_10005927	15840	0.62	161	Burkholderiales
CVPL010W_10005939	12790	0.61	151	Burkholderiales
CVPL010W_10006035	12636	0.59	168	Burkholderiales
CVPL010W_10006093	19302	0.62	161	Burkholderiales
CVPL010W_10006335	12196	0.6	152	Burkholderiales
CVPL010W_10006341	12189	0.61	146	Burkholderiales
CVPL010W_10006646	12255	0.61	144	Burkholderiales
CVPL010W_10006678	11699	0.59	155	Burkholderiales
CVPL010W_10006710	11657	0.59	149	Burkholderiales
CVPL010W_10006972	14304	0.62	154	Burkholderiales
CVPL010W_10007105	11396	0.61	155	Burkholderiales
CVPL010W_10007114	11858	0.59	154	Burkholderiales
CVPL010W_10007133	11244	0.61	158	Burkholderiales
CVPL010W_10007202	11068	0.62	149	Burkholderiales
CVPL010W_10007696	10488	0.6	158	Burkholderiales
CVPL010W_10007762	10421	0.61	148	Burkholderiales
CVPL010W_10007833	10338	0.61	147	Burkholderiales
CVPL010W_10007845	10327	0.6	154	Burkholderiales
CVPL010W_10007847	10326	0.59	152	Burkholderiales
CVPL010W_10007950	13824	0.61	151	Burkholderiales
CVPL010W_10008128	10036	0.62	153	Burkholderiales
CVPL010W_10008200	9966	0.6	160	Burkholderiales
CVPL010W_10008289	13337	0.61	148	Burkholderiales
CVPL010W_10008671	9530	0.61	148	Burkholderiales
CVPL010W_10008680	9521	0.61	153	Burkholderiales
CVPL010W_10008778	9853	0.6	145	Burkholderiales
CVPL010W_10008910	11429	0.61	153	Burkholderiales
CVPL010W_10009034	11969	0.6	155	Burkholderiales
CVPL010W_10009101	9139	0.63	155	Burkholderiales
CVPL010W_10009246	9017	0.6	154	Burkholderiales
CVPL010W_10009430	8850	0.61	149	Burkholderiales
CVPL010W_10009686	8645	0.62	156	Burkholderiales
CVPL010W_10009768	8578	0.61	153	Burkholderiales
CVPL010W_10009946	11529	0.6	157	Burkholderiales
CVPL010W_10010034	8353	0.61	157	Burkholderiales
CVPL010W_10010144	8275	0.61	143	Burkholderiales
CVPL010W_10010396	8094	0.61	146	Burkholderiales
CVPL010W_10010416	8082	0.62	144	Burkholderiales
CVPL010W_10010423	11584	0.6	148	Burkholderiales
CVPL010W_10010428	8075	0.62	152	Burkholderiales
CVPL010W_10010468	8740	0.61	159	Burkholderiales
CVPL010W_10010487	10286	0.61	144	Not annotated
CVPL010W_10010520	8011	0.62	156	Burkholderiales
CVPL010W_10010636	7924	0.6	99	Burkholderiales
CVPL010W_10010658	8053	0.59	158	Burkholderiales
CVPL010W_10010770	9193	0.62	151	Burkholderiales
CVPL010W_10010812	7801	0.59	164	Burkholderiales
CVPL010W_10010891	8635	0.61	150	Burkholderiales
CVPL010W_10010926	7719	0.61	154	Burkholderiales
CVPL010W_10010986	7683	0.61	155	Burkholderiales
CVPL010W_10011018	9783	0.63	154	Burkholderiales
CVPL010W_10011160	7557	0.6	152	Burkholderiales
CVPL010W_10011446	21735	0.6	160	Burkholderiales
CVPL010W_10011542	19911	0.6	156	Burkholderiales
CVPL010W_10011658	7248	0.61	137	Burkholderiales
CVPL010W_10011659	7246	0.62	140	Burkholderiales
CVPL010W_10011725	7205	0.61	151	Burkholderiales
CVPL010W_10011744	7385	0.62	149	Burkholderiales
CVPL010W_10011775	7175	0.6	148	Burkholderiales
CVPL010W_10011816	7310	0.61	154	Burkholderiales
CVPL010W_10011893	8699	0.6	158	Burkholderiales
CVPL010W_10011928	10287	0.62	145	Burkholderiales
CVPL010W_10011945	7703	0.62	159	Burkholderiales
CVPL010W_10012093	6985	0.63	139	Burkholderiales
CVPL010W_10012134	6955	0.62	143	Burkholderiales
CVPL010W_10012221	6897	0.6	155	Burkholderiales
CVPL010W_10012547	6717	0.62	149	Burkholderiales
CVPL010W_10012622	6672	0.6	153	Burkholderiales
CVPL010W_10012701	7029	0.61	157	Burkholderiales
CVPL010W_10012734	6611	0.58	155	Burkholderiales
CVPL010W_10012869	7076	0.66	131	Burkholderiales
CVPL010W_10012887	6531	0.6	160	Burkholderiales
CVPL010W_10012902	6520	0.62	150	Burkholderiales
CVPL010W_10013264	6328	0.61	155	Burkholderiales
CVPL010W_10013721	6561	0.6	144	Burkholderiales
CVPL010W_10013742	8270	0.61	118	Burkholderiales
CVPL010W_10013767	6921	0.61	147	Burkholderiales
CVPL010W_10013928	6006	0.63	150	Burkholderiales
CVPL010W_10013947	5998	0.6	154	Burkholderiales
CVPL010W_10013956	13619	0.62	145	Burkholderiales
CVPL010W_10013981	5983	0.6	150	Burkholderiales
CVPL010W_10014255	6452	0.59	146	Burkholderiales
CVPL010W_10014388	6244	0.61	139	Burkholderiales
CVPL010W_10014575	5720	0.61	149	Burkholderiales
CVPL010W_10014603	7429	0.62	154	Burkholderiales
CVPL010W_10014803	5618	0.61	158	Burkholderiales
CVPL010W_10014903	5835	0.6	156	Burkholderiales
CVPL010W_10014911	5572	0.59	142	Burkholderiales
CVPL010W_10014919	5811	0.6	149	Burkholderiales
CVPL010W_10014947	7350	0.6	140	Burkholderiales
CVPL010W_10015202	5595	0.64	142	Burkholderiales
CVPL010W_10015344	5401	0.63	156	Burkholderiales
CVPL010W_10015404	5373	0.62	158	Burkholderiales
CVPL010W_10015497	5333	0.6	165	Burkholderiales
CVPL010W_10015562	5721	0.62	139	Burkholderiales
CVPL010W_10015823	8758	0.59	157	Burkholderiales
CVPL010W_10016049	5130	0.61	162	Burkholderiales
CVPL010W_10016129	5102	0.61	146	Burkholderiales
CVPL010W_10017479	5122	0.62	140	Burkholderiales
CVPL010W_10017537	6534	0.62	146	Burkholderiales
CVPL010W_10017665	7521	0.62	159	Burkholderiales
CVPL010W_10018529	8104	0.62	144	Burkholderiales
CVPL010W_10018753	5442	0.62	129	Burkholderiales
CVPL010W_10019021	5785	0.61	119	Burkholderiales
CVPL010W_10020217	5569	0.59	151	Burkholderiales
CVPL010W_10020737	5812	0.62	145	Burkholderiales
CVPL010W_10021590	5550	0.6	143	Burkholderiales
CVPL010W_10021687	6149	0.63	142	Burkholderiales
CVPL010W_10022735	6767	0.61	135	Burkholderiales
CVPL010W_10026691	5326	0.61	148	Burkholderiales

## Sheet: Bin6_3
Supplementary Data 3. Summary of scaffolds assigned to 11 bins in PL010 C. varians metagenome
Bin6_3
IMG scaffold ID	Sequence length	GC%	Read depth	Bacterial order
CVPL010W_10000001	135542	0.49	22	Rhizobiales
CVPL010W_10010270	8173	0.5	21	Rhizobiales
CVPL010W_10011102	7601	0.5	24	Rhizobiales
CVPL010W_10000013	89007	0.51	24	Rhizobiales
CVPL010W_10001243	29456	0.49	22	Rhizobiales
CVPL010W_10012993	6466	0.5	22	Rhizobiales
CVPL010W_10013467	6234	0.5	24	Rhizobiales
CVPL010W_10013476	6229	0.48	21	Rhizobiales
CVPL010W_10013521	6198	0.51	22	Rhizobiales
CVPL010W_10001398	28197	0.48	22	Rhizobiales
CVPL010W_10001431	27917	0.5	24	Not annotated
CVPL010W_10014337	5824	0.5	23	Rhizobiales
CVPL010W_10014578	5718	0.49	24	Rhizobiales
CVPL010W_10001459	27626	0.5	22	Rhizobiales
CVPL010W_10015906	5180	0.48	21	Rhizobiales
CVPL010W_10000167	56095	0.49	23	Rhizobiales
CVPL010W_10000171	55711	0.49	22	Rhizobiales
CVPL010W_10001733	25653	0.51	25	Rhizobiales
CVPL010W_10001788	25337	0.49	24	Not annotated
CVPL010W_10001863	24910	0.49	25	Rhizobiales
CVPL010W_10001902	24618	0.48	25	Rhizobiales
CVPL010W_10000003	118695	0.49	25	Rhizobiales
CVPL010W_10002038	23760	0.5	23	Rhizobiales
CVPL010W_10002075	23517	0.48	22	Rhizobiales
CVPL010W_10002157	23085	0.49	22	Rhizobiales
CVPL010W_10002320	22321	0.49	25	Rhizobiales
CVPL010W_10002329	22290	0.49	21	Rhizobiales
CVPL010W_10000242	51431	0.5	22	Rhizobiales
CVPL010W_10000259	50462	0.49	22	Rhizobiales
CVPL010W_10002794	20368	0.48	21	Rhizobiales
CVPL010W_10000311	47515	0.48	25	Rhizobiales
CVPL010W_10000351	45975	0.49	23	Rhizobiales
CVPL010W_10003585	17859	0.49	24	Rhizobiales
CVPL010W_10000363	49096	0.5	24	Rhizobiales
CVPL010W_10000372	45267	0.5	24	Rhizobiales
CVPL010W_10003766	17262	0.49	26	Rhizobiales
CVPL010W_10003935	16789	0.49	21	Rhizobiales
CVPL010W_10004278	15933	0.48	24	Rhizobiales
CVPL010W_10004362	24757	0.49	22	Rhizobiales
CVPL010W_10000448	42980	0.49	22	Rhizobiales
CVPL010W_10004511	15431	0.48	24	Rhizobiales
CVPL010W_10000488	41879	0.51	25	Rhizobiales
CVPL010W_10000495	41632	0.5	22	Rhizobiales
CVPL010W_10000511	41376	0.5	24	Rhizobiales
CVPL010W_10000054	71226	0.49	23	Rhizobiales
CVPL010W_10005862	12909	0.51	25	Rhizobiales
CVPL010W_10000060	70404	0.49	24	Rhizobiales
CVPL010W_10000599	39468	0.49	24	Rhizobiales
CVPL010W_10000605	39361	0.49	22	Rhizobiales
CVPL010W_10006085	12567	0.49	22	Rhizobiales
CVPL010W_10006498	11962	0.5	25	Not annotated
CVPL010W_10000066	68534	0.49	24	Rhizobiales
CVPL010W_10000656	38021	0.49	24	Rhizobiales
CVPL010W_10000067	68086	0.5	24	Rhizobiales
CVPL010W_10007466	10741	0.48	22	Rhizobiales
CVPL010W_10007612	10574	0.49	24	Not annotated
CVPL010W_10007793	10379	0.47	20	Rhodobacterales
CVPL010W_10008083	10134	0.49	24	Rhizobiales
CVPL010W_10008429	9750	0.48	24	Rhizobiales
CVPL010W_10000858	34203	0.5	24	Rhizobiales
CVPL010W_10000993	32470	0.5	25	Rhizobiales
CVPL010W_10001000	32353	0.49	22	Rhizobiales

## Sheet: Bin6_2
Supplementary Data 3. Summary of scaffolds assigned to 11 bins in PL010 C. varians metagenome
Bin6_2
IMG scaffold ID	Sequence length	GC%	Read depth	Bacterial order
CVPL010W_10010130	8283	0.5	39	Rhizobiales
CVPL010W_10010534	7996	0.51	36	Rhizobiales
CVPL010W_10010595	7949	0.51	41	Rhizobiales
CVPL010W_10001062	31606	0.51	35	Rhizobiales
CVPL010W_10010850	7776	0.5	40	Rhizobiales
CVPL010W_10010972	7693	0.5	35	Rhizobiales
CVPL010W_10001100	55439	0.51	39	Rhizobiales
CVPL010W_10011334	7445	0.49	38	Rhizobiales
CVPL010W_10012507	6738	0.49	38	Rhizobiales
CVPL010W_10012535	8241	0.5	35	Not annotated
CVPL010W_10012617	8364	0.5	37	Rhizobiales
CVPL010W_10012742	6608	0.51	36	Rhizobiales
CVPL010W_10012771	6588	0.49	37	Rhizobiales
CVPL010W_10000130	58866	0.51	36	Rhizobiales
CVPL010W_10013166	6385	0.52	38	Rhizobiales
CVPL010W_10001328	28841	0.51	38	Rhizobiales
CVPL010W_10001385	29761	0.52	37	Rhizobiales
CVPL010W_10013863	6036	0.53	36	Not annotated
CVPL010W_10014057	10705	0.5	38	Rhizobiales
CVPL010W_10001414	29385	0.5	38	Rhizobiales
CVPL010W_10014247	5861	0.5	34	Rhizobiales
CVPL010W_10001467	27595	0.52	38	Rhizobiales
CVPL010W_10000148	57471	0.51	37	Rhizobiales
CVPL010W_10001510	27256	0.51	36	Rhizobiales
CVPL010W_10015682	5260	0.48	35	Not annotated
CVPL010W_10001608	37979	0.5	36	Rhizobiales
CVPL010W_10001696	25878	0.51	39	Rhizobiales
CVPL010W_10001774	34247	0.51	39	Rhizobiales
CVPL010W_10001864	24905	0.51	37	Rhizobiales
CVPL010W_10001870	24845	0.51	39	Rhizobiales
CVPL010W_10001904	24570	0.5	38	Rhizobiales
CVPL010W_10001988	29267	0.5	38	Rhizobiales
CVPL010W_10002026	23862	0.51	37	Not annotated
CVPL010W_10002108	25668	0.5	36	Rhizobiales
CVPL010W_10002112	23373	0.52	38	Rhizobiales
CVPL010W_10002145	41609	0.51	40	Rhizobiales
CVPL010W_10002174	24851	0.5	36	Rhizobiales
CVPL010W_10000023	82344	0.51	38	Rhizobiales
CVPL010W_10002268	23292	0.51	36	Rhizobiales
CVPL010W_10002519	21462	0.5	37	Rhizobiales
CVPL010W_10002549	21352	0.52	38	Rhizobiales
CVPL010W_10026542	5090	0.5	41	Rhizobiales
CVPL010W_10002700	20889	0.51	35	Rhizobiales
CVPL010W_10002793	25258	0.49	38	Rhizobiales
CVPL010W_10002902	19944	0.5	39	Rhizobiales
CVPL010W_10002932	40505	0.5	37	Rhizobiales
CVPL010W_10002997	19593	0.51	36	Rhizobiales
CVPL010W_10003154	39848	0.52	39	Rhizobiales
CVPL010W_10003190	19262	0.51	35	Rhizobiales
CVPL010W_10003355	18394	0.51	37	Rhizobiales
CVPL010W_10003703	27975	0.5	37	Rhizobiales
CVPL010W_10003871	17002	0.5	38	Rhizobiales
CVPL010W_10003885	16958	0.5	36	Rhizobiales
CVPL010W_10003974	16705	0.5	37	Rhizobiales
CVPL010W_10004537	15379	0.5	38	Rhizobiales
CVPL010W_10004638	20987	0.51	39	Rhizobiales
CVPL010W_10004812	17618	0.51	37	Not annotated
CVPL010W_10004901	14635	0.52	35	Not annotated
CVPL010W_10000492	44639	0.5	36	Not annotated
CVPL010W_10004945	14542	0.51	38	Rhizobiales
CVPL010W_10005095	30364	0.52	37	Rhizobiales
CVPL010W_10005140	15029	0.51	39	Rhizobiales
CVPL010W_10005168	15410	0.5	40	Rhizobiales
CVPL010W_10005265	13914	0.5	40	Rhizobiales
CVPL010W_10005324	13823	0.5	39	Not annotated
CVPL010W_10005335	13791	0.5	36	Rhizobiales
CVPL010W_10005510	13484	0.5	38	Not annotated
CVPL010W_10005830	12967	0.51	37	Rhizobiales
CVPL010W_10005856	16372	0.51	37	Rhizobiales
CVPL010W_10006040	16372	0.52	38	Rhizobiales
CVPL010W_10006461	12017	0.52	40	Rhizobiales
CVPL010W_10006638	11746	0.51	37	Rhizobiales
CVPL010W_10000679	37404	0.51	38	Rhizobiales
CVPL010W_10000069	98272	0.51	36	Rhizobiales
CVPL010W_10000074	66706	0.5	37	Rhizobiales
CVPL010W_10007639	10540	0.5	38	Rhizobiales
CVPL010W_10000771	35923	0.49	40	Rhizobiales
CVPL010W_10008521	9675	0.5	33	Rhizobiales
CVPL010W_10008610	9585	0.51	37	Rhizobiales
CVPL010W_10008719	11157	0.51	36	Not annotated
CVPL010W_10008798	9404	0.52	37	Rhizobiales
CVPL010W_10009088	9320	0.5	37	Rhizobiales
CVPL010W_10009373	8907	0.51	36	Rhizobiales
CVPL010W_10000946	33087	0.5	36	Rhizobiales
CVPL010W_10009486	8807	0.49	38	Rhizobiales
CVPL010W_10009490	8800	0.51	36	Rhizobiales
CVPL010W_10009591	8721	0.49	39	Rhizobiales
CVPL010W_10000973	34478	0.5	38	Rhizobiales
CVPL010W_10009729	8605	0.52	37	Rhizobiales
CVPL010W_10009838	8669	0.5	39	Rhizobiales
CVPL010W_10009864	8496	0.5	38	Rhizobiales
CVPL010W_10000997	32649	0.51	39	Rhizobiales

## Sheet: Bin13
Supplementary Data 3. Summary of scaffolds assigned to 11 bins in PL010 C. varians metagenome
Bin13
IMG scaffold ID	Sequence length	GC%	Read depth	Bacterial order
CVPL010W_10000102	61965	0.47	21	Rhizobiales
CVPL010W_10010182	8244	0.48	17	Rhizobiales
CVPL010W_10010189	8236	0.47	18	Rhizobiales
CVPL010W_10000106	61515	0.49	18	Rhizobiales
CVPL010W_10010738	7847	0.48	20	Rhizobiales
CVPL010W_10010830	7788	0.49	18	Rhizobiales
CVPL010W_10000113	60515	0.49	19	Rhizobiales
CVPL010W_10001130	30733	0.48	18	Rhizobiales
CVPL010W_10011423	7398	0.49	19	Rhizobiales
CVPL010W_10001174	30246	0.48	19	Rhizobiales
CVPL010W_10011794	7161	0.47	19	Rhizobiales
CVPL010W_10001194	30021	0.49	18	Rhizobiales
CVPL010W_10012482	8496	0.47	43	Rhizobiales
CVPL010W_10001263	49318	0.49	19	Rhizobiales
CVPL010W_10012675	6642	0.49	19	Rhizobiales
CVPL010W_10012712	6624	0.47	17	Rhodobacterales
CVPL010W_10012725	6615	0.48	34	Rhizobiales
CVPL010W_10001293	29133	0.49	19	Rhizobiales
CVPL010W_10012953	6487	0.49	18	Rhizobiales
CVPL010W_10001303	29090	0.5	19	Rhizobiales
CVPL010W_10001310	28955	0.48	18	Rhizobiales
CVPL010W_10013210	6360	0.46	18	Rhizobiales
CVPL010W_10014343	5821	0.49	20	Rhizobiales
CVPL010W_10014411	5791	0.48	18	Rhizobiales
CVPL010W_10014541	5852	0.47	20	Not annotated
CVPL010W_10014808	5613	0.46	17	Rhizobiales
CVPL010W_10014918	5569	0.49	21	Rhizobiales
CVPL010W_10001504	27281	0.5	18	Rhizobiales
CVPL010W_10015139	5486	0.5	18	Not annotated
CVPL010W_10001544	27192	0.5	20	Rhizobiales
CVPL010W_10015508	5329	0.47	18	Rhizobiales
CVPL010W_10015665	5266	0.46	17	Rhizobiales
CVPL010W_10015829	5203	0.45	22	Not annotated
CVPL010W_10001627	26446	0.47	18	Rhizobiales
CVPL010W_10001647	26264	0.48	21	Rhizobiales
CVPL010W_10000166	56236	0.51	20	Rhizobiales
CVPL010W_10000177	55052	0.48	18	Rhizobiales
CVPL010W_10000019	85641	0.5	19	Rhizobiales
CVPL010W_10001931	24395	0.48	18	Rhizobiales
CVPL010W_10002006	24084	0.49	18	Not annotated
CVPL010W_10002033	23803	0.49	19	Rhizobiales
CVPL010W_10002261	22568	0.48	18	Not annotated
CVPL010W_10000230	51938	0.49	19	Rhizobiales
CVPL010W_10002296	22418	0.49	18	Rhizobiales
CVPL010W_10000262	50404	0.49	19	Rhizobiales
CVPL010W_10000277	49527	0.49	18	Rhizobiales
CVPL010W_10000280	49286	0.49	18	Rhizobiales
CVPL010W_10002868	20705	0.48	28	Rhizobiales
CVPL010W_10002972	19672	0.49	18	Rhizobiales
CVPL010W_10003079	19342	0.47	18	Rhizobiales
CVPL010W_10003155	19065	0.48	20	Rhizobiales
CVPL010W_10003291	18624	0.5	11	Not annotated
CVPL010W_10003310	18569	0.47	17	Rhizobiales
CVPL010W_10003408	18232	0.49	21	Rhizobiales
CVPL010W_10000354	62072	0.49	19	Rhizobiales
CVPL010W_10003927	16820	0.49	20	Not annotated
CVPL010W_10004006	16636	0.49	20	Rhizobiales
CVPL010W_10004319	16816	0.5	28	Rhizobiales
CVPL010W_10004412	15648	0.48	19	Rhizobiales
CVPL010W_10004562	15314	0.48	18	Rhizobiales
CVPL010W_10004598	15221	0.48	18	Rhizobiales
CVPL010W_10000464	42656	0.5	19	Rhizobiales
CVPL010W_10004647	15116	0.49	19	Rhizobiales
CVPL010W_10004967	14493	0.46	19	Rhizobiales
CVPL010W_10005009	14394	0.5	19	Rhizobiales
CVPL010W_10005043	14333	0.49	17	Rhizobiales
CVPL010W_10005180	14056	0.49	18	Rhizobiales
CVPL010W_10000057	70881	0.49	20	Rhizobiales
CVPL010W_10006036	13084	0.49	25	Rhizobiales
CVPL010W_10006038	12634	0.47	19	Not annotated
CVPL010W_10006178	12422	0.48	18	Rhizobiales
CVPL010W_10006179	12416	0.5	19	Rhizobiales
CVPL010W_10000064	69184	0.49	18	Rhizobiales
CVPL010W_10000633	38510	0.5	11	Not annotated
CVPL010W_10000638	38445	0.51	11	Not annotated
CVPL010W_10006693	11683	0.48	21	Rhizobiales
CVPL010W_10006814	11534	0.5	20	Rhizobiales
CVPL010W_10006940	12081	0.49	21	Rhizobiales
CVPL010W_10007125	11168	0.45	12	Not annotated
CVPL010W_10007153	11118	0.49	19	Rhizobiales
CVPL010W_10000717	36884	0.49	18	Rhizobiales
CVPL010W_10007326	10915	0.49	17	Rhizobiales
CVPL010W_10007391	10832	0.48	20	Rhizobiales
CVPL010W_10007418	10795	0.47	17	Rhizobiales
CVPL010W_10007526	10665	0.46	18	Not annotated
CVPL010W_10007569	10620	0.49	17	Rhizobiales
CVPL010W_10007582	10607	0.5	19	Rhizobiales
CVPL010W_10007719	10469	0.49	20	Rhizobiales
CVPL010W_10007813	10363	0.47	18	Rhizobiales
CVPL010W_10008178	9980	0.5	19	Rhizobiales
CVPL010W_10008214	9956	0.48	19	Rhizobiales
CVPL010W_10008284	9887	0.49	19	Rhizobiales
CVPL010W_10000850	34318	0.49	20	Rhizobiales
CVPL010W_10008532	9666	0.5	17	Rhizobiales
CVPL010W_10008697	9502	0.5	18	Rhizobiales
CVPL010W_10008867	9347	0.49	18	Rhizobiales
CVPL010W_10009012	9212	0.48	18	Rhizobiales
CVPL010W_10009051	9449	0.49	19	Rhizobiales
CVPL010W_10009144	9104	0.5	19	Rhizobiales
CVPL010W_10009652	8670	0.48	18	Rhizobiales
CVPL010W_10009885	8483	0.47	18	Rhizobiales

## Sheet: Bin11
Supplementary Data 3. Summary of scaffolds assigned to 11 bins in PL010 C. varians metagenome
Bin11
IMG scaffold ID	Sequence length	GC%	Read depth	Bacterial order
CVPL010W_10010120	15207	0.54	71	Not annotated
CVPL010W_10010243	20658	0.54	70	Not annotated
CVPL010W_10001048	31774	0.56	64	Not annotated
CVPL010W_10010498	8023	0.57	68	Not annotated
CVPL010W_10010634	8022	0.58	67	Sphingobacteriales
CVPL010W_10001073	44186	0.56	70	Sphingobacteriales
CVPL010W_10010961	7700	0.54	72	Sphingobacteriales
CVPL010W_10001112	47286	0.55	70	Not annotated
CVPL010W_10011431	7391	0.56	69	Not annotated
CVPL010W_10011623	7423	0.54	68	Sphingobacteriales
CVPL010W_10001210	29766	0.54	65	Not annotated
CVPL010W_10012359	6827	0.58	66	Not annotated
CVPL010W_10001244	29455	0.55	73	Not annotated
CVPL010W_10012508	6735	0.55	68	Not annotated
CVPL010W_10012692	6636	0.51	69	Not annotated
CVPL010W_10012738	10661	0.54	68	Sphingobacteriales
CVPL010W_10012743	6608	0.57	72	Sphingobacteriales
CVPL010W_10012830	6559	0.6	60	Sphingobacteriales
CVPL010W_10012875	8179	0.57	68	Sphingobacteriales
CVPL010W_10012881	6533	0.55	69	Not annotated
CVPL010W_10000014	89080	0.57	66	Not annotated
CVPL010W_10000131	58840	0.57	68	Not annotated
CVPL010W_10001342	28641	0.57	69	Not annotated
CVPL010W_10001362	28477	0.57	72	Sphingobacteriales
CVPL010W_10001408	28235	0.52	74	Not annotated
CVPL010W_10014084	6128	0.55	66	Sphingobacteriales
CVPL010W_10001410	30251	0.53	66	Not annotated
CVPL010W_10014408	5793	0.49	22	Not annotated
CVPL010W_10001468	27586	0.55	72	Not annotated
CVPL010W_10014672	5678	0.55	72	Sphingobacteriales
CVPL010W_10014821	5610	0.58	73	Not annotated
CVPL010W_10001589	26737	0.52	74	Not annotated
CVPL010W_10016048	5130	0.57	64	Not annotated
CVPL010W_10000168	56046	0.56	68	Not annotated
CVPL010W_10018124	5133	0.55	76	Not annotated
CVPL010W_10000188	54171	0.57	63	Not annotated
CVPL010W_10001942	24499	0.52	78	Not annotated
CVPL010W_10001989	24269	0.54	74	Not annotated
CVPL010W_10002015	23907	0.55	72	Not annotated
CVPL010W_10002017	31687	0.54	71	Not annotated
CVPL010W_10002027	23856	0.54	65	Not annotated
CVPL010W_10002040	23755	0.58	70	Sphingobacteriales
CVPL010W_10002065	23580	0.57	66	Not annotated
CVPL010W_10000233	52424	0.56	65	Not annotated
CVPL010W_10002346	25428	0.56	75	Not annotated
CVPL010W_10002402	21983	0.55	71	Not annotated
CVPL010W_10002403	21980	0.55	63	Not annotated
CVPL010W_10002427	48318	0.54	71	Not annotated
CVPL010W_10002448	23446	0.57	72	Sphingobacteriales
CVPL010W_10002474	21667	0.54	65	Not annotated
CVPL010W_10002492	21582	0.61	58	Not annotated
CVPL010W_10002552	21338	0.57	68	Not annotated
CVPL010W_10000257	50509	0.56	68	Not annotated
CVPL010W_10002679	20773	0.56	68	Not annotated
CVPL010W_10002748	24536	0.53	74	Not annotated
CVPL010W_10002754	20501	0.5	69	Not annotated
CVPL010W_10002934	21096	0.51	68	Not annotated
CVPL010W_10000301	48696	0.54	72	Not annotated
CVPL010W_10003156	19064	0.52	76	Sphingobacteriales
CVPL010W_10003171	22978	0.55	73	Not annotated
CVPL010W_10003257	18743	0.54	64	Not annotated
CVPL010W_10000328	47517	0.53	74	Not annotated
CVPL010W_10003271	18687	0.55	71	Not annotated
CVPL010W_10003297	18601	0.57	63	Not annotated
CVPL010W_10000332	61400	0.55	69	Not annotated
CVPL010W_10003425	32646	0.57	66	Not annotated
CVPL010W_10003453	18080	0.5	73	Bacteroidales
CVPL010W_10003562	17770	0.55	73	Not annotated
CVPL010W_10003792	17180	0.57	71	Not annotated
CVPL010W_10000409	44206	0.57	71	Not annotated
CVPL010W_10004147	16227	0.56	72	Not annotated
CVPL010W_10004441	15550	0.56	68	Not annotated
CVPL010W_10004558	15323	0.56	68	Not annotated
CVPL010W_10004676	16017	0.56	74	Not annotated
CVPL010W_10004694	16455	0.54	74	Not annotated
CVPL010W_10004909	14605	0.56	73	Not annotated
CVPL010W_10004974	14483	0.52	67	Not annotated
CVPL010W_10000522	41203	0.57	66	Sphingobacteriales
CVPL010W_10005264	14109	0.47	70	Not annotated
CVPL010W_10000551	41299	0.56	68	Not annotated
CVPL010W_10005618	13315	0.55	75	Sphingobacteriales
CVPL010W_10005737	13106	0.56	65	Sphingobacteriales
CVPL010W_10000580	39831	0.58	70	Sphingobacteriales
CVPL010W_10005805	13000	0.55	65	Not annotated
CVPL010W_10005916	12829	0.53	68	Not annotated
CVPL010W_10006059	12606	0.55	64	Not annotated
CVPL010W_10006098	12729	0.48	64	Not annotated
CVPL010W_10000617	39341	0.56	70	Not annotated
CVPL010W_10006172	12429	0.49	66	Not annotated
CVPL010W_10006381	21424	0.55	74	Not annotated
CVPL010W_10000660	46856	0.56	77	Not annotated
CVPL010W_10006609	12133	0.57	67	Not annotated
CVPL010W_10000676	64066	0.52	73	Sphingobacteriales
CVPL010W_10000694	37183	0.56	65	Not annotated
CVPL010W_10006956	11347	0.54	76	Sphingobacteriales
CVPL010W_10006998	11295	0.55	65	Sphingobacteriales
CVPL010W_10007297	11294	0.52	71	Not annotated
CVPL010W_10007312	10931	0.57	70	Sphingobacteriales
CVPL010W_10007368	11403	0.56	64	Not annotated
CVPL010W_10007378	10843	0.56	62	Sphingobacteriales
CVPL010W_10000743	36440	0.55	64	Not annotated
CVPL010W_10000750	36336	0.57	71	Not annotated
CVPL010W_10007491	10698	0.56	64	Bacteroidales
CVPL010W_10007523	13004	0.53	64	Not annotated
CVPL010W_10000077	66144	0.55	66	Not annotated
CVPL010W_10007613	10572	0.54	66	Not annotated
CVPL010W_10007659	13264	0.55	69	Sphingobacteriales
CVPL010W_10007905	11248	0.54	75	Not annotated
CVPL010W_10008104	10636	0.52	70	Not annotated
CVPL010W_10008142	10904	0.55	70	Not annotated
CVPL010W_10000817	59122	0.56	67	Not annotated
CVPL010W_10008400	9775	0.54	72	Not annotated
CVPL010W_10000853	34299	0.57	73	Not annotated
CVPL010W_10008531	9668	0.5	64	Not annotated
CVPL010W_10008606	9587	0.58	69	Bacteroidales
CVPL010W_10008699	9501	0.54	65	Not annotated
CVPL010W_10000899	33668	0.52	69	Not annotated
CVPL010W_10000913	33454	0.56	69	Not annotated
CVPL010W_10009127	9119	0.56	73	Sphingobacteriales
CVPL010W_10009165	9089	0.54	71	Not annotated
CVPL010W_10000093	63242	0.54	69	Sphingobacteriales
CVPL010W_10009316	8958	0.54	74	Not annotated
CVPL010W_10009450	10591	0.5	76	Not annotated
CVPL010W_10009649	8856	0.55	72	Not annotated
CVPL010W_10009673	12033	0.56	69	Not annotated
CVPL010W_10009941	9186	0.56	66	Not annotated

## Sheet: Bin16
Supplementary Data 3. Summary of scaffolds assigned to 11 bins in PL010 C. varians metagenome
Bin16
IMG scaffold ID	Sequence length	GC%	Read depth	Bacterial order
CVPL010W_10010089	8316	0.35	126	Flavobacteriales
CVPL010W_10010187	8241	0.41	219	Sphingobacteriales
CVPL010W_10010253	8477	0.37	108	Flavobacteriales
CVPL010W_10000108	62946	0.34	135	Flavobacteriales
CVPL010W_10001135	32733	0.35	144	Flavobacteriales
CVPL010W_10001142	30585	0.34	111	Flavobacteriales
CVPL010W_10001146	30547	0.34	120	Flavobacteriales
CVPL010W_10000117	60114	0.34	106	Flavobacteriales
CVPL010W_10001166	30302	0.36	111	Flavobacteriales
CVPL010W_10011818	7145	0.39	131	Flavobacteriales
CVPL010W_10011987	7044	0.33	104	Flavobacteriales
CVPL010W_10000122	59533	0.33	134	Flavobacteriales
CVPL010W_10012190	6913	0.35	149	Flavobacteriales
CVPL010W_10012241	6888	0.34	110	Flavobacteriales
CVPL010W_10012349	8176	0.34	95	Flavobacteriales
CVPL010W_10012380	6817	0.35	124	Flavobacteriales
CVPL010W_10012600	7644	0.32	118	Not annotated
CVPL010W_10012785	12377	0.34	136	Flavobacteriales
CVPL010W_10001300	54229	0.34	138	Flavobacteriales
CVPL010W_10013032	6443	0.4	119	Not annotated
CVPL010W_10013327	6302	0.34	108	Not annotated
CVPL010W_10013953	5993	0.35	108	Flavobacteriales
CVPL010W_10001404	28166	0.34	108	Flavobacteriales
CVPL010W_10014093	6900	0.34	114	Flavobacteriales
CVPL010W_10014790	6395	0.37	119	Flavobacteriales
CVPL010W_10001484	27411	0.36	112	Flavobacteriales
CVPL010W_10015193	5462	0.34	127	Flavobacteriales
CVPL010W_10015341	5401	0.36	108	Flavobacteriales
CVPL010W_10015397	5377	0.33	117	Flavobacteriales
CVPL010W_10015521	5326	0.35	140	Not annotated
CVPL010W_10001554	26918	0.35	117	Flavobacteriales
CVPL010W_10015558	5445	0.34	124	Flavobacteriales
CVPL010W_10000162	56442	0.34	118	Flavobacteriales
CVPL010W_10001643	26841	0.35	109	Flavobacteriales
CVPL010W_10001704	25842	0.35	138	Flavobacteriales
CVPL010W_10017040	8840	0.34	119	Flavobacteriales
CVPL010W_10001711	27555	0.34	127	Flavobacteriales
CVPL010W_10001888	45788	0.35	130	Flavobacteriales
CVPL010W_10001962	27192	0.35	155	Flavobacteriales
CVPL010W_10020031	5767	0.34	120	Flavobacteriales
CVPL010W_10000213	60771	0.35	116	Flavobacteriales
CVPL010W_10002190	22881	0.35	129	Not annotated
CVPL010W_10002214	22946	0.34	140	Flavobacteriales
CVPL010W_10002306	22390	0.34	111	Flavobacteriales
CVPL010W_10002384	39485	0.34	130	Not annotated
CVPL010W_10003075	19355	0.35	113	Flavobacteriales
CVPL010W_10003270	20645	0.34	103	Flavobacteriales
CVPL010W_10003331	23577	0.34	114	Flavobacteriales
CVPL010W_10003449	18089	0.35	121	Flavobacteriales
CVPL010W_10003663	17633	0.33	104	Flavobacteriales
CVPL010W_10003781	17218	0.36	112	Flavobacteriales
CVPL010W_10003828	21034	0.34	118	Flavobacteriales
CVPL010W_10003963	18555	0.35	124	Flavobacteriales
CVPL010W_10000413	44163	0.34	113	Flavobacteriales
CVPL010W_10004207	16108	0.34	104	Flavobacteriales
CVPL010W_10000427	59397	0.35	128	Flavobacteriales
CVPL010W_10004318	15865	0.37	146	Flavobacteriales
CVPL010W_10004324	15844	0.34	124	Flavobacteriales
CVPL010W_10004352	15885	0.34	139	Flavobacteriales
CVPL010W_10004483	16970	0.33	103	Flavobacteriales
CVPL010W_10004519	15411	0.34	109	Flavobacteriales
CVPL010W_10004528	15396	0.35	125	Flavobacteriales
CVPL010W_10004529	15394	0.34	121	Flavobacteriales
CVPL010W_10000486	41930	0.35	126	Flavobacteriales
CVPL010W_10004965	14662	0.36	132	Flavobacteriales
CVPL010W_10005033	14350	0.34	103	Flavobacteriales
CVPL010W_10000055	71523	0.35	130	Flavobacteriales
CVPL010W_10005463	14719	0.34	132	Flavobacteriales
CVPL010W_10005559	13406	0.34	120	Flavobacteriales
CVPL010W_10000573	40037	0.35	117	Flavobacteriales
CVPL010W_10006077	12584	0.36	112	Flavobacteriales
CVPL010W_10000609	39279	0.34	105	Flavobacteriales
CVPL010W_10006115	12518	0.35	124	Flavobacteriales
CVPL010W_10006138	12480	0.33	105	Flavobacteriales
CVPL010W_10000627	40635	0.35	123	Flavobacteriales
CVPL010W_10006547	12104	0.35	126	Flavobacteriales
CVPL010W_10006912	11402	0.34	121	Flavobacteriales
CVPL010W_10006959	11346	0.35	129	Flavobacteriales
CVPL010W_10007400	10817	0.34	112	Flavobacteriales
CVPL010W_10007552	10632	0.35	144	Flavobacteriales
CVPL010W_10007653	10527	0.36	109	Flavobacteriales
CVPL010W_10008772	9873	0.34	116	Flavobacteriales
CVPL010W_10008818	9567	0.34	141	Flavobacteriales
CVPL010W_10008935	9273	0.35	104	Flavobacteriales
CVPL010W_10009047	9188	0.35	135	Flavobacteriales
CVPL010W_10000976	32642	0.34	134	Flavobacteriales
CVPL010W_10009856	16318	0.38	120	Flavobacteriales

## Sheet: Bin7_1
Supplementary Data 3. Summary of scaffolds assigned to 11 bins in PL010 C. varians metagenome
Bin7_1
IMG scaffold ID	Sequence length	GC%	Read depth	Bacterial order
CVPL010W_10000006	294475	0.62	2083	Opitutales
CVPL010W_10000025	82116	0.59	1971	Opitutales
CVPL010W_10000158	56574	0.6	1975	Opitutales
CVPL010W_10000192	163847	0.61	1966	Opitutales
CVPL010W_10000212	79571	0.61	2012	Opitutales
CVPL010W_10000225	54209	0.6	1921	Opitutales
CVPL010W_10000252	72092	0.61	2038	Opitutales
CVPL010W_10000313	101508	0.6	1968	Opitutales
CVPL010W_10000394	73696	0.59	1859	Opitutales
CVPL010W_10000447	79667	0.6	1994	Opitutales
CVPL010W_10000566	128247	0.61	2100	Opitutales
CVPL010W_10000615	52736	0.61	2074	Opitutales
CVPL010W_10000629	38768	0.6	2083	Opitutales
CVPL010W_10000675	38069	0.58	1935	Opitutales
CVPL010W_10000903	33618	0.6	2032	Opitutales
CVPL010W_10001283	57402	0.58	1908	Opitutales
CVPL010W_10001441	27809	0.62	2018	Opitutales
CVPL010W_10001502	46922	0.58	1949	Opitutales
CVPL010W_10001719	25758	0.59	1734	Opitutales
CVPL010W_10002289	41050	0.62	2031	Opitutales
CVPL010W_10002752	31398	0.6	1959	Opitutales
CVPL010W_10002824	21015	0.61	1937	Opitutales
CVPL010W_10003116	20682	0.63	2110	Opitutales
CVPL010W_10003166	19037	0.6	2219	Opitutales
CVPL010W_10003367	25958	0.6	1962	Opitutales
CVPL010W_10003394	29589	0.63	1979	Opitutales
CVPL010W_10003635	26874	0.6	1940	Opitutales
CVPL010W_10003706	17419	0.58	1784	Opitutales
CVPL010W_10003707	46607	0.6	1960	Opitutales
CVPL010W_10004113	29912	0.62	2101	Opitutales
CVPL010W_10004533	24675	0.6	1974	Opitutales
CVPL010W_10004904	28722	0.62	2108	Opitutales
CVPL010W_10005942	12786	0.6	2030	Opitutales
CVPL010W_10006111	16137	0.59	1935	Opitutales
CVPL010W_10006911	23311	0.59	1828	Opitutales
CVPL010W_10007232	11131	0.6	1824	Opitutales
CVPL010W_10008455	9729	0.6	1734	Opitutales
CVPL010W_10009587	12404	0.63	2177	Opitutales
CVPL010W_10009589	33048	0.59	2003	Opitutales
CVPL010W_10010606	16624	0.61	1969	Opitutales
CVPL010W_10011515	7476	0.6	1818	Opitutales
CVPL010W_10013442	6246	0.59	1779	Optituales
CVPL010W_10014791	5623	0.62	1981	Opitutales
CVPL010W_10016203	5213	0.61	2028	Opitutales
CVPL010W_10018355	5639	0.53	1686	Opitutales

## Sheet: Bin14
Supplementary Data 3. Summary of scaffolds assigned to 11 bins in PL010 C. varians metagenome
Bin14
IMG scaffold ID	Sequence length	GC%	Read depth	Bacterial order
CVPL010W_10010204	8224	0.51	1453	Xanthomonadales
CVPL010W_10010348	8125	0.51	1517	Xanthomonadales
CVPL010W_10000105	61660	0.49	1519	Xanthomonadales
CVPL010W_10010463	8270	0.51	1531	Pseudomonadales
CVPL010W_10010551	7977	0.52	1502	Xanthomonadales
CVPL010W_10010722	7861	0.52	1521	Xanthomonadales
CVPL010W_10001107	31647	0.5	1513	Xanthomonadales
CVPL010W_10011089	7612	0.53	1446	Not annotated
CVPL010W_10000115	60455	0.49	1505	Xanthomonadales
CVPL010W_10011406	7906	0.5	1504	Not annotated
CVPL010W_10000120	59667	0.5	1543	Xanthomonadales
CVPL010W_10011956	7069	0.43	1487	Not annotated
CVPL010W_10012166	7172	0.47	1516	Xanthomonadales
CVPL010W_10012176	7529	0.46	1441	Not annotated
CVPL010W_10001227	29793	0.51	1497	Not annotated
CVPL010W_10012321	6852	0.51	1509	Xanthomonadales
CVPL010W_10012362	6825	0.5	1475	Xanthomonadales
CVPL010W_10012432	7006	0.48	1494	Xanthomonadales
CVPL010W_10012478	9442	0.51	1507	Xanthomonadales
CVPL010W_10012490	7423	0.53	1500	Xanthomonadales
CVPL010W_10013675	6521	0.48	1497	Burkholderiales
CVPL010W_10013810	6066	0.5	1453	Pseudomonadales
CVPL010W_10013857	10815	0.55	1450	Not annotated
CVPL010W_10001425	27970	0.48	1506	Xanthomonadales
CVPL010W_10014561	6019	0.49	1503	Not annotated
CVPL010W_10000016	88985	0.5	1505	Xanthomonadales
IMG scaffold ID	Sequence length	GC%	Read depth	Bacterial order
CVPL010W_10001531	27121	0.51	1504	Xanthomonadales
CVPL010W_10001766	26425	0.49	1509	Not annotated
CVPL010W_10001779	25823	0.51	1488	Xanthomonadales
CVPL010W_10001797	25263	0.52	1510	Xanthomonadales
CVPL010W_10001807	25320	0.51	1518	Not annotated
CVPL010W_10001822	26641	0.5	1537	Xanthomonadales
CVPL010W_10001848	24977	0.46	1528	Not annotated
CVPL010W_10001874	42875	0.52	1530	Xanthomonadales
CVPL010W_10019896	9162	0.55	1426	Not annotated
CVPL010W_10000204	53621	0.48	1517	Xanthomonadales
CVPL010W_10000207	53744	0.5	1490	Xanthomonadales
CVPL010W_10000214	52916	0.5	1514	Xanthomonadales
CVPL010W_10002681	20768	0.5	1532	Xanthomonadales
CVPL010W_10002931	34455	0.51	1505	Not annotated
CVPL010W_10002948	19775	0.47	1517	Xanthomonadales
CVPL010W_10000004	116030	0.49	1508	Xanthomonadales
CVPL010W_10003082	19335	0.49	1500	Xanthomonadales
CVPL010W_10003096	19491	0.51	1514	Xanthomonadales
CVPL010W_10003256	18748	0.52	1504	Not annotated
CVPL010W_10003298	18599	0.51	1482	Xanthomonadales
CVPL010W_10003332	18473	0.5	1466	Xanthomonadales
CVPL010W_10003556	17783	0.47	1512	Not annotated
CVPL010W_10000358	69524	0.49	1517	Xanthomonadales
CVPL010W_10003626	17621	0.52	1471	Xanthomonadales
CVPL010W_10004115	16318	0.5	1562	Xanthomonadales
CVPL010W_10000416	44245	0.5	1521	Not annotated
CVPL010W_10004307	25769	0.51	1529	Xanthomonadales
CVPL010W_10004350	15792	0.47	1523	Not annotated
CVPL010W_10004427	15914	0.52	1470	Not annotated
CVPL010W_10000468	44081	0.48	1539	Xanthomonadales
CVPL010W_10004678	15054	0.5	1477	Xanthomonadales
CVPL010W_10004989	14793	0.46	1526	Burkholderiales
CVPL010W_10005073	14418	0.51	1509	Xanthomonadales
CVPL010W_10005276	13900	0.49	1519	Xanthomonadales
CVPL010W_10005388	13701	0.5	1496	Xanthomonadales
CVPL010W_10005460	13570	0.51	1517	Xanthomonadales
CVPL010W_10005480	13747	0.52	1509	Xanthomonadales
CVPL010W_10000555	40973	0.51	1538	Xanthomonadales
CVPL010W_10005644	13273	0.49	1510	Xanthomonadales
CVPL010W_10005704	13172	0.5	1490	Not annotated
CVPL010W_10006191	13599	0.52	1498	Xanthomonadales
CVPL010W_10006327	12213	0.5	1545	Xanthomonadales
IMG scaffold ID	Sequence length	GC%	Read depth	Bacterial order
CVPL010W_10006624	11772	0.47	1498	Xanthomonadales
CVPL010W_10006743	11617	0.46	1536	Xanthomonadales
CVPL010W_10007447	10762	0.48	1577	Xanthomonadales
CVPL010W_10000760	36061	0.49	1493	Not annotated
CVPL010W_10000762	59721	0.5	1524	Xanthomonadales
CVPL010W_10007707	11593	0.46	1492	Xanthomonadales
CVPL010W_10007829	10497	0.51	1483	Xanthomonadales
CVPL010W_10007911	10261	0.5	1564	Not annotated
CVPL010W_10008016	10321	0.48	1506	Xanthomonadales
CVPL010W_10008754	9797	0.49	1499	Xanthomonadales
CVPL010W_10000886	47231	0.49	1507	Xanthomonadales
CVPL010W_10000918	33396	0.5	1505	Not annotated
CVPL010W_10000931	33484	0.48	1495	Xanthomonadales
CVPL010W_10009366	8913	0.52	1491	Xanthomonadales
CVPL010W_10009492	8798	0.47	1500	Xanthomonadales
CVPL010W_10000995	32447	0.48	1492	Xanthomonadales

[truncated: 1 more sheets: Bin17]
