# Supplementary material for: Herbivorous turtle ants obtain essential nutrients from a conserved nitrogen-recycling gut microbiome
Source: Nat Commun. 2018 Mar 6;9:964. doi: 10.1038/s41467-018-03357-y (PMC5840417; doi:10.1038/s41467-018-03357-y)
Supplement: Supplementary file 7 — Supplementary Data 4 [file 41467_2018_3357_MOESM7_ESM.xlsx]

## Sheet: Sheet1
Supplementary Data 4. The distribution of genes from N-metabolic pathways in the 11 bins generated based on the metagenome of C. varians colony PL010.
Pathway/process	KEGG orthology				Sphingobacteriales	Xanthomonadales	Flavobacteriales	Campylobacterales	Burkholderiales			Rhizobiales			Opitutales
	KO number	Gene name	EC number	Gene description	Bin11	Bin14	Bin16	Bin17	Bin12	Bin3_1	Bin5_1	Bin13	Bin6_2	Bin6_3	Bin7_1
Nitrogen fixation	K02588	nifH	EC:1.18.6.1	Mo-nitrogenase iron protein subunit NifH	0	0	0	0	0	0	0	0	0	0	0
	K02586	nifD	EC:1.18.6.1	Mo-nitrogenase MoFe protein subunit NifD	0	0	0	0	0	0	0	0	0	0	0
	K02591	nifK	EC:1.18.6.1	Mo-nitrogenase MoFe protein subunit NifK	0	0	0	0	0	0	0	0	0	0	0
	NA	anfG	EC:1.18.6.1	Fe-only nitrogenase FeFe protein subunit AnfG	0	0	0	0	0	0	0	0	0	0	0
	NA	anfK	EC:1.18.6.1	Fe-only nitrogenase FeFe protein subunit AnfK	0	0	0	0	0	0	0	0	0	0	0
	NA	anfD	EC:1.18.6.1	Fe-only nitrogenase FeFe protein subunit AnfD	0	0	0	0	0	0	0	0	0	0	0
	NA	anfH	EC:1.18.6.1	Fe-only nitrogenase iron protein subunit AnfH	0	0	0	0	0	0	0	0	0	0	0
	NA	vnfG	EC:1.18.6.1	V-nitrogenase VFe protein subunit VnfG	0	0	0	0	0	0	0	0	0	0	0
	NA	vnfK	EC:1.18.6.1	V-nitrogenase VFe protein subunit VnfK	0	0	0	0	0	0	0	0	0	0	0
	NA	vnfD	EC:1.18.6.1	V-nitrogenase VFe protein subunit VnfD	0	0	0	0	0	0	0	0	0	0	0
	NA	vnfH	EC:1.18.6.1	V-nitrogenase iron protein subunit VnfH	0	0	0	0	0	0	0	0	0	0	0
Xanthine/Uric acid degradation	K13481	xdhA	EC:1.17.1.4	xanthine dehydrogenase small subunit	0	0	0	0	0	0	0	0	0	0	0
	K13482	xdhB	EC:1.17.1.4	xanthine dehydrogenase large subunit	0	0	0	0	0	0	0	0	0	0	0
	K07402	xdhC	NA	xanthine dehydrogenase accessory factor	0	0	0	0	0	0	0	0	0	0	0
	k00365	uaZ	EC:1.7.3.3	uricase	0	0	0	0	0	0	0	0	0	0	0
	COG3748	puuD	NA	membrane-bound urate hydroxylase	0	0	0	0	0	1	0	0	0	0	0
	K07127	uraH	EC:3.5.2.17	5-hydroxyisourate hydrolase	0	0	0	0	0	1	0	0	0	0	0
	K13485	PRHOXNB	EC:4.1.1.97	2-oxo-4-hydroxy-4-carboxy-5-ureidoimidazoline decarboxylase	0	0	0	0	0	0	0	0	0	0	0
	NA	TIGR03212	NA	putative urate catabolism protein	0	0	0	0	0	1	0	0	0	0	0
	K01477	alc, ALLC	EC:3.5.3.4	allantoicase	0	0	0	0	0	0	0	0	0	0	0
	K01483	allA	EC: 4.3.2.3	ureidoglycolate lyase	0	0	0	0	0	0	0	0	0	0	0
	K16856	ugl	EC: 4.3.2.3	ureidoglycolate lyase	0	0	0	0	1	0	0	0	0	0	0
Urea production via arginine metabolism	K01476	E3.5.3.1	EC:3.5.3.1	arginase	0	0	0	1	0	0	0	2	1	1	0
	K01584	adiA	EC:4.1.1.19	arginine decarboxylase	0	0	0	0	1	0	0	0	0	0	0
	K01585	speA	EC:4.1.1.19	arginine decarboxylase	1	1	1	1	0	0	0	0	0	0	1
	K01480	speB	EC:3.5.3.11	agmatinase	1	0	1	1	0	0	0	0	1	0	0
Urea degradation	K01428	ureC	EC:3.5.1.5	Urease	0	0	0	0	0	0	0	0	1	0	0
	K01429	ureB	EC:3.5.1.5	Urease	0	0	0	0	0	0	0	0	0	0	0
	K01430	ureA	EC:3.5.1.5	Urease	0	0	0	0	0	0	0	0	0	0	0
	K14048	ureAB	EC:3.5.1.5	Urease	0	0	0	0	0	0	0	0	1	0	0
Ammonia assimilation	K01915	glnA	EC:6.3.1.2	Glutamine synthetase	1	1	1	1	1	2	0	4	6	5	1
	K00264	GLT1	EC:1.4.1.13; 1.4.1.14	glutamate synthase (NADPH/NADH)	0	0	0	0	0	0	0	0	0	0	0
	K00265	gltB	EC:1.4.1.13; 1.4.1.14	glutamate synthase (NADPH/NADH) large chain	1	0	0	0	0	0	0	0	0	0	0
	K00266	gltD	EC:1.4.1.13; 1.4.1.14	glutamate synthase (NADPH/NADH) small chain	1	0	0	0	0	0	0	0	0	0	0
	K15371	GDH2	EC:1.4.1.2	glutamate dehydrogenase	0	0	0	0	0	0	0	0	1	1	0
	K00261	gdhA	EC:1.4.1.3	glutamate dehydrogenase (NAD(P)+)	1	0	0	0	1	0	1	0	0	0	1
	K00262	gdhA	EC:1.4.1.4	glutamate dehydrogenase (NADP+)	1	1	0	1	1	1	1	1	1	1	1
Arginine biosynthesis	K00619	argA	EC:2.3.1.1	amino-acid N-acetyltransferase	0	0	0	1	0	0	0	0	0	0	0
	K14682	argAB	EC:2.3.1.1	amino-acid N-acetyltransferase	0	0	0	0	1	1	1	0	0	0	1
	K00620	argJ	EC::2.3.1.35; 2.3.1.1	glutamate N-acetyltransferase / amino-acid N-acetyltransferase	0	0	0	0	1	0	1	1	1	1	1
	K00930	argB	EC:2.7.2.8	acetylglutamate kinase	1	1	0	1	1	1	0	1	1	1	1
	K00145	argC	EC:1.2.1.38	N-acetyl-gamma-glutamyl-phosphate reductase	1	1	0	1	1	1	1	1	1	1	1
	K00818	argD	EC:2.6.1.11	acetylornithine aminotransferase	1	0	0	1	1	0	0	0	0	0	0
	K00821	argD	EC:2.6.1.11; 2.6.1.17	acetylornithine/N-succinyldiaminopimelate aminotransferase	0	1	0	0	0	1	1	1	1	1	1
	K01438	argE	EC:3.5.1.16	acetylornithine deacetylase	1	2	0	0	2	0	0	0	2	0	0
	K00611	argF	EC:2.1.3.3	ornithine carbamoyltransferase	0	0	0	1	0	0	0	0	0	0	1
	K01940	argG	EC:6.3.4.5	argininosuccinate synthase	1	1	0	1	1	1	0	1	1	1	1
	K01755	argH	EC:4.3.2.1	argininosuccinate lyase	1	1	0	1	1	1	0	1	2	1	1
Lysine biosynthesis	K00928	lysC	EC:2.7.2.4	aspartate kinase	2	0	1	1	1	1	1	1	1	1	1
	K12524	thrA	EC:2.7.2.4;1.1.1.3	bifunctional aspartokinase / homoserine dehydrogenase 1	1	1	0	0	0	0	0	0	0	0	0
	K12526	lysAC	EC:4.1.1.20 2.7.2.4	bifunctional diaminopimelate decarboxylase / aspartate kinase	0	1	0	0	0	0	0	0	0	0	0
	K00133	asd	EC:1.2.1.11	aspartate-semialdehyde dehydrogenase	1	1	1	1	1	0	2	1	1	1	1
	K01714	dapA	EC:4.3.3.7	4-hydroxy-tetrahydrodipicolinate synthase	1	2	1	1	5	1	6	2	3	5	1
	K00215	dapB	EC:1.17.1.8	4-hydroxy-tetrahydrodipicolinate reductase	1	1	1	1	1	1	1	1	1	1	1
	K00674	dapD	EC:2.3.1.117	2,3,4,5-tetrahydropyridine-2-carboxylate N-succinyltransferase	1	1	1	1	1	0	1	1	1	1	0
	K00821	argD	EC:2.6.1.11; 2.6.1.17	acetylornithine/N-succinyldiaminopimelate aminotransferase	0	1	0	0	0	1	1	1	1	1	1
	K14267	dapC	EC:2.6.1.17	N-succinyldiaminopimelate aminotransferase	0	0	0	0	1	0	1	0	0	0	0
	K01439	dapE	EC:3.5.1.18	succinyl-diaminopimelate desuccinylase	0	1	0	0	1	0	1	2	1	2	0
	K10206	E2.6.1.83	EC:2.6.1.83	LL-diaminopimelate aminotransferase	0	0	0	0	0	0	0	0	0	0	1
	K03340	dapdh	EC:1.4.1.16	diaminopimelate dehydrogenase	0	0	0	1	0	1	0	0	0	0	0
	K01778	dapF	EC:5.1.1.7	diaminopimelate epimerase	1	1	1	0	1	0	1	1	1	1	1
	K01586	lysA	EC:4.1.1.20	diaminopimelate decarboxylase	1	0	0	1	1	1	1	1	1	1	1
	K12526	lysAC	EC:4.1.1.20, 2.7.2.4	bifunctional diaminopimelate decarboxylase / aspartate kinase	0	1	0	0	0	0	0	0	0	0	0
Threonine biosynthesis	K00928	lysC	EC:2.7.2.4	aspartate kinase	2	0	1	1	1	1	1	1	1	1	1
	K12524	thrA	EC:2.7.2.4;1.1.1.3	bifunctional aspartokinase / homoserine dehydrogenase 1	1	1	0	0	0	0	0	0	0	0	0
	K12526	lysAC	EC:4.1.1.20 2.7.2.4	bifunctional diaminopimelate decarboxylase / aspartate kinase	0	1	0	0	0	0	0	0	0	0	0
	K00003	hom	EC:1.1.1.3	homoserine dehydrogenase	1	0	0	1	1	1	1	1	2	1	1
	K12524	thrA	EC:2.7.2.4,1.1.1.3	bifunctional aspartokinase / homoserine dehydrogenase 1	1	1	0	0	0	0	0	0	0	0	0
	K00872	thrB1	EC:2.7.1.39	homoserine kinase	1	1	0	2	0	0	0	0	0	0	1
	K02204	thrB2	EC:2.7.1.39	homoserine kinase type II	0	0	0	0	1	0	1	1	1	1	0
	K01733	thrC	EC:4.2.3.1	threonine synthase	1	1	0	1	1	1	1	1	1	1	1
Methionine biosynthesis	K00928	lysC	EC:2.7.2.4	aspartate kinase	2	0	1	1	1	1	1	1	1	1	1
	K12524	thrA	EC:2.7.2.4;1.1.1.3	bifunctional aspartokinase / homoserine dehydrogenase 1	1	1	0	0	0	0	0	0	0	0	0
	K12526	lysAC	EC:4.1.1.20 2.7.2.4	bifunctional diaminopimelate decarboxylase / aspartate kinase	0	1	0	0	0	0	0	0	0	0	0
	K00641	metX	EC:2.3.1.31	homoserine O-acetyltransferase	0	2	0	1	1	1	2	1	1	1	1
	K01740	metY	EC:2.5.1.49	O-acetylhomoserine (thiol)-lyase	1	1	0	1	2	0	0	0	1	0	1
	K01739	metB	EC:2.5.1.48	cystathionine gamma-synthase	0	1	0	1	0	0	1	2	0	0	1
	K01760	metC	EC:4.4.1.8	cystathionine beta-lyase	0	1	1	1	1	0	1	1	0	0	0
	K14155	malY	EC:4.4.1.8	cystathione beta-lyase	0	0	0	1	0	0	0	0	1	1	0
	K00549	metE	EC:2.1.1.14	5-methyltetrahydropteroyltriglutamate--homocysteine methyltransferase	1	1	0	1	1	0	0	0	0	0	1
	K00548	metH	EC:2.1.1.13	5-methyltetrahydrofolate--homocysteine methyltransferase	0	0	0	0	0	0	0	1	1	1	2
Valine, Leucine and Isoleucine biosynthesis	K01754	ilvA	EC:4.3.1.19	threonine dehydratase	1	2	0	1	2	1	4	1	2	2	1
	K01652	ilvB	EC:2.2.1.6	acetolactate synthase I/II/III large subunit	1	3	0	2	3	4	3	1	2	2	1
	K01653	ilvH	EC:2.2.1.6	acetolactate synthase I/III small subunit	1	0	0	1	1	1	1	1	1	1	1
	K11258	ilvM	EC:2.2.1.6	acetolactate synthase II small subunit	0	1	0	0	0	0	0	0	0	0	0
	K00053	ilvC	EC:1.1.1.86	ketol-acid reductoisomerase	1	1	0	1	1	1	0	1	1	1	1
	K01687	ilvD	EC:4.2.1.9	dihydroxy-acid dehydratase	1	2	0	1	3	2	3	2	1	1	1
	K00826	ilvE	EC:2.6.1.42	branched-chain amino acid aminotransferase	3	1	1	1	1	1	1	1	2	1	2
	K01649	leuA	EC:2.3.3.13	2-isopropylmalate synthase	1	1	0	1	1	1	0	1	1	1	1
	K01703	leuC	EC:4.2.1.33	3-isopropylmalate/(R)-2-methylmalate dehydratase large subunit	1	1	0	1	1	1	1	1	1	1	1
	K01704	leuD	EC:4.2.1.33	3-isopropylmalate/(R)-2-methylmalate dehydratase small subunit	1	1	0	1	1	1	1	1	1	1	1
	K00052	leuB	EC:1.1.1.85	3-isopropylmalate dehydrogenase	1	1	0	1	1	1	1	1	1	1	1
Chorismate biosynthesis	K01626	aroG	EC:2.5.1.54	3-deoxy-7-phosphoheptulonate synthase	0	1	0	1	1	1	1	1	1	1	1
	K03856	aroA	EC:2.5.1.54	3-deoxy-7-phosphoheptulonate synthase	0	0	0	0	0	0	0	0	0	0	1
	K01735	aroB	EC:4.2.3.4	3-dehydroquinate synthase	2	1	1	1	1	0	1	1	1	1	1
	K03786	aroQ	EC:4.2.1.10	3-dehydroquinate dehydratase II	1	1	1	1	1	2	0	1	1	1	1
	K00014	aroE	EC:1.1.1.25	shikimate dehydrogenase	0	2	1	1	1	2	1	1	1	1	1
	K00891	aroK	EC:2.7.1.71	shikimate kinase	1	1	1	1	1	1	1	1	0	0	1
	K00800	aroA	EC:2.5.1.19	3-phosphoshikimate 1-carboxyvinyltransferase	1	1	1	1	1	1	1	1	1	1	1
	K01736	aroC	EC:4.2.3.5	chorismate synthase	1	1	1	1	1	0	1	1	1	1	1
Phenylalanine and tyrosine biosynthesis	K04092	tyrA1	EC:5.4.99.5	chorismate mutase	0	0	0	0	0	0	0	1	1	1	0
	K14170	pheA	EC:5.4.99.5; 4.2.1.51	chorismate mutase / prephenate dehydratase	0	1	0	1	1	0	1	0	0	0	1
	K04516	AROA1	EC:5.4.99.5	chorismate mutase	1	0	1	0	0	0	0	0	0	0	0
	K04518	pheA2	EC:4.2.1.51	rephenate dehydratase	1	0	0	0	0	0	0	1	1	1	0
	K00220	tyrC	EC:1.3.1.43; 1.3.1.12	cyclohexadieny/prephenate dehydrogenase	0	0	0	0	0	0	0	1	1	1	1
	K04517	tyrA2	EC:1.3.1.12	prephenate dehydrogenase	1	1	0	1	1	1	0	0	0	0	0
	K00812	aspB	EC:2.6.1.1	aspartate aminotransferase	1	0	2	1	1	0	1	1	2	1	1
	K00817	hisC	EC:2.6.1.9	histidinol-phosphate aminotransferase	1	1	0	1	1	1	0	2	2	1	2
	K00832	tyrB	EC:2.6.1.57	aromatic-amino-acid transaminase	0	2	0	0	1	2	1	0	0	0	0
Tryptophan biosynthesis	K13503	trpEG	EC:4.1.3.27	anthranilate synthase	0	0	0	0	0	0	0	1	1	1	0
	K01657	trpE	EC:4.1.3.27	anthranilate synthase component I	1	1	0	1	1	0	1	0	0	0	1
	K01658	trpG	EC:4.1.3.27	anthranilate synthase component II	1	0	0	1	1	1	1	0	0	0	1
	K00766	trpD	EC:2.4.2.18	anthranilate phosphoribosyltransferase [EC:]	1	1	0	1	1	1	0	1	1	1	1
	K01817	trpF	EC:5.3.1.24	phosphoribosylanthranilate isomerase	1	1	0	1	1	0	1	1	1	1	1
	K01609	trpC	EC:4.1.1.48	indole-3-glycerol phosphate synthase	1	1	0	1	1	1	0	1	1	1	1
	K01695	trpA	EC:4.2.1.20	tryptophan synthase alpha chain	1	1	0	0	1	1	0	1	1	1	1
	K01696	trpB	EC:4.2.1.20	tryptophan synthase beta chain	1	1	0	1	1	1	0	1	1	1	1
Histidine biosynthesis	K00765	hisG	EC:2.4.2.17	ATP phosphoribosyltransferase	1	1	0	1	1	0	1	1	1	1	1
	K01523	hisE	EC:3.6.1.31	phosphoribosyl-ATP pyrophosphohydrolase	0	0	0	0	1	1	0	1	1	1	0
	K01496	hisI	EC:3.5.4.19	phosphoribosyl-AMP cyclohydrolase	0	0	0	0	1	1	1	1	1	1	1
	K11755	hisIE	EC:3.6.1.31; 3.5.4.19	phosphoribosyl-ATP pyrophosphohydrolase / phosphoribosyl-AMP cyclohydrolase	1	1	0	1	0	0	0	0	0	0	0
	K01814	hisA	EC:5.3.1.16	phosphoribosylformimino-5-aminoimidazole carboxamide ribotide isomerase	1	1	0	1	1	1	1	1	1	1	1
	K02500	hisF	EC:4.1.3.-	cyclase	1	1	0	1	1	1	1	1	1	1	1
	K02501	hisH	EC:2.4.2.-	glutamine amidotransferase	1	1	0	1	1	1	1	1	1	1	1
	K01693	hisB	EC:4.2.1.19	imidazoleglycerol-phosphate dehydratase	0	0	0	1	1	1	1	1	1	1	1
	K00817	hisC	EC:2.6.1.9	histidinol-phosphate aminotransferase	1	1	0	1	1	1	0	2	2	1	2
	K01089	hisB	EC:4.2.1.19; 3.1.3.15	imidazoleglycerol-phosphate dehydratase / histidinol-phosphatase	1	1	0	0	0	0	0	0	0	0	0
	K04486	hisB	EC:3.1.3.15	histidinol-phosphatase (PHP family)	0	0	0	1	0	0	0	0	0	0	0
	K00013	hisD	EC:1.1.1.23	histidinol dehydrogenase	1	1	0	1	1	2	1	1	3	1	1
Proline biosynthesis	K00931	proB	EC:2.7.2.11	glutamate 5-kinase	1	1	0	1	1	0	0	1	0	0	1
	K00147	proA	EC:1.2.1.41	glutamate-5-semialdehyde dehydrogenase	1	1	0	1	1	0	1	1	0	0	1
	K00286	proC	EC:1.5.1.2	pyrroline-5-carboxylate reductase	1	1	0	1	1	1	1	1	2	1	1
Asparate and Asparagine biosynthesis	K00812	aspB	EC:2.6.1.1	aspartate aminotransferase	1	0	2	1	1	0	1	1	2	1	1
	K14454	GOT1	EC:2.6.1.1	aspartate aminotransferase, cytoplasmic	0	0	0	0	0	0	0	0	0	0	0
	K14455	GOT2	EC:2.6.1.1	aspartate aminotransferase, mitochondrial	0	0	0	0	0	0	0	0	0	0	0
	K01953	asnB	EC:6.3.5.4	asparagine synthase (glutamine-hydrolysing)	2	1	0	1	0	0	0	0	0	0	1
Alanine biosynthesis	K14260	alaA	EC:2.6.1.66 2.6.1.2	alanine-synthesizing transaminase	0	1	0	0	1	0	0	0	0	0	0
	K14261	alaC	EC:2.6.1.-	alanine-synthesizing transaminase	0	0	0	1	0	1	0	1	1	1	0
Serine, glycine and cysteine biosynthesis	K00058	serA	EC:1.1.1.95	D-3-phosphoglycerate dehydrogenase	3	1	1	2	1	1	2	2	2	1	1
	K00831	serC	EC:2.6.1.52	phosphoserine aminotransferase	1	1	1	0	1	0	1	1	1	1	0
	K01079	serB	EC:3.1.3.3	phosphoserine phosphatase	0	0	0	1	1	0	0	1	2	1	1
	K00600	glyA	EC:2.1.2.1	glycine hydroxymethyltransferase	1	2	1	1	1	1	0	1	1	1	1
	K00640	cysE	EC:2.3.1.30	serine O-acetyltransferase	1	0	0	1	1	1	1	1	1	1	1
	K01738	cysK	EC:2.5.1.47	cysteine synthase A	0	2	0	1	1	0	0	2	1	2	1
	K12339	cysM	EC:2.5.1.47	cysteine synthase B	1	0	0	0	1	1	1	0	0	0	0
