# Supplementary material for: Herbivorous turtle ants obtain essential nutrients from a conserved nitrogen-recycling gut microbiome
Source: Nat Commun. 2018 Mar 6;9:964. doi: 10.1038/s41467-018-03357-y (PMC5840417; doi:10.1038/s41467-018-03357-y)
Supplement: Supplementary file 8 — Supplementary Data 5 [file 41467_2018_3357_MOESM8_ESM.xlsx]

## Sheet: Sheet1
Supplementary Data 5. Results of in vitro urea production assays. Error bars indicate standard deviation.
Colony: Cv33
Experiment Date: 11/1/2016
Allantoin (µM)	Time (hrs)	Urea Produced (µM)
		Avg.	StDev.	P Value
0	0	0
0	6	0	0
0	24	0	0
0	48	0	0
0	72	0	36.1
250	0	0		1
250	6	0	7.3	0.526
250	24	103.3	108.4	<0.001
250	48	268.1	32.1	<0.001
250	72	291.6	34.4	<0.001
Colony: Cv33
Experiment Date: 11/4/2016
Allantoin (µM)	Time (hrs)	Urea Produced (µM)
		Avg.	StDev.	P Value
0	0	0
0	6	0	0
0	24	0	0
0	48	0	0
0	72	32.6	48.8
250	0	0		1
250	6	0	45.3	0.627
250	24	20	23.3	0.096
250	48	212.6	18.3	<0.001
250	72	194.7	33.6	<0.001
Colony: CSM3487-56
Experiment Date: 6/2/2017
Allantoin (µM)	Time (hrs)	Urea Produced (µM)
		Avg.	StDev.	P Value
0	0	0
0	6	106.8	80.1
0	24	390.6	70.2
0	48	367.6	13.6
0	72	450.8	30.7
250	0	0		1
250	6	0	82.1	<0.001
250	24	453.6	42.8	0.016
250	48	473.9	27.4	<0.001
250	72	498.6	39.4	0.062
Colony: CSM3487-49
Experiment Date: 11/11/2016
Allantoin (µM)	Time (hrs)	Urea Produced (µM)
		Avg.	StDev.	P Value
0	0	0
0	6	0	0
0	24	0	0
0	48	0	0
0	72	0	0
250	0	0		1
250	6	0	24.5	0.069
250	24	0	48.9	0.697
250	48	232.2	59.1	<0.001
250	72	437.8	91	<0.001
Colony: CSM3490-51
Experiment Date: 2/16/2017
Allantoin (µM)	Time (hrs)	Urea Produced (µM)
		Avg.	StDev.	P Value
0	0	0
0	6	54.4	81.7
0	24	0	0
0	48	0	0
0	72	82.8	124.2
250	0	0		1
250	6	77.7	138.7	0.478
250	24	221.5	48.5	<0.001
250	48	242.4	45.2	<0.001
250	72	284.9	46.1	<0.001
Colony: CSM3490-51
Experiment Date: 2/23/201
Allantoin (µM)	Time (hrs)	Urea Produced (µM)
		Avg.	StDev.	P Value
0	0	0
0	6	110.1	27.7
0	24	107.1	76.1
0	48	112.6	21.5
0	72	108.6	94.9
250	0	0		N/A
250	6	86.4	32.9	N/A
250	24	109.3	102.3	N/A
250	48	99.8	50.3	N/A
250	72	132.5	59.9	N/A
Colony: CSM3490-52
Experiment Date: 5/19/2017
Allantoin (µM)	Time (hrs)	Urea Produced (µM)
		Avg.	StDev.	P Value
0	0	0
0	6	144.2	7.6
0	24	305	56.9
0	48	281.1	32.8
0	72	275.5	49.5
250	0	0	0	1
250	6	132.9	28.9	0.567
250	24	216.2	28.1	<0.001
250	48	459	53.7	<0.001
250	72	485.1	57.7	<0.001
Colony: JDR108-110A-103
Experiment Date: 5/12/2017
Allantoin (µM)	Time (hrs)	Urea Produced (µM)
		Avg.	StDev.	P Value
0	0	0	0
0	6	152.2	63.2
0	24	291.9	44.8
0	48	188.8	98.5
0	72	304.6	37.4
250	0	0	0	1
250	6	267.3	73.7	<0.001
250	24	540.2	72.1	<0.001
250	48	479	27	<0.001
250	72	477.2	40.2	<0.001
Colony: JDR108-110A-72
Experiment Date: 5/12/2017
Allantoin (µM)	Time (hrs)	Urea Produced (µM)
		Avg.	StDev.	P Value
0	0	0
0	6	140.9	3.5
0	24	231.5	36.7
0	48	255.5	33.1
0	72	264.8	30.9
250	0	0		1
250	6	74.1	26.4	<0.001
250	24	324.5	41.4	<0.001
250	48	345.1	43.5	<0.001
250	72	309.8	50.8	0.005
Colony: SP57-223A
Experiment Date: 2/28/2017
Allantoin (µM)	Time (hrs)	Urea Produced (µM)
		Avg.	StDev.	P Value
0	0	0	0
0	6	0	0
0	24	0	0
0	48	51.6	77.3
0	72	307.2	63.8
250	0	0	0	1
250	6	38.9	64.1	0.057
250	24	150.1	43	<0.001
250	48	206.9	47.1	<0.001
250	72	239.4	37.3	0.002
Colony: SP57-223A
Experiment Date: 5/31/2017
Allantoin (µM)	Time (hrs)	Urea Produced (µM)
		Avg.	StDev.	P Value
0	0	0
0	6	189.6	20.2
0	24	289.8	53.6
0	48	265.4	24.3
0	72	317.4	49.5
250	0	0		1
250	6	171.7	19.8	0.369
250	24	530.1	93.8	<0.001
250	48	523.1	17.7	<0.001
250	72	525.1	27.1	<0.001
Colony: SP57-225
Experiment Date: 5/31/2017
Allantoin (µM)	Time (hrs)	Urea Produced (µM)
		Avg.	StDev.	P Value
0	0	0
0	6	163.9	15.1
0	24	374.4	57.4
0	48	311.4	7.6
0	72	395.2	27.9
250	0	0		1
250	6	149	46.6	0.427
250	24	574.9	89.9	<0.001
250	48	569.1	40.8	<0.001
250	72	589.2	32.5	<0.001
Colony: POW0550W-166
Experiment Date: 4/20/2017
Allantoin (µM)	Time (hrs)	Urea Produced (µM)
		Avg.	StDev.	P Value
0	0	0
0	6	0	0
0	24	0	0
0	48	0	0
0	72	0	0
250	0	0		1
250	6	11.8	16.6	0.53
250	24	213.6	108.2	<0.001
250	48	301.1	38.8	<0.001
250	72	335.3	45.9	<0.001
Colony: JR038B-95
Experiment Date: 11/18/2016
Allantoin (µM)	Time (hrs)	Urea Produced (µM)
		Avg.	StDev.	P Value
0	0	0
0	6	6.4	118.6
0	24	0	119.4
0	48	288.7	125.7
0	72	1728.2	89.3
250	0	0		1
250	6	36.9	37.2	0.529
250	24	0	56.2	0.99
250	48	348.9	169	0.218
250	72	1920.7	72.9	<0.001
Colony: JR038B-95
Experiment Date: 11/22/2016
Allantoin (µM)	Time (hrs)	Urea Produced (µM)
		Avg.	StDev.	P Value
0	0	0
0	6	39.6	23.5
0	24	0	61.9
0	48	237.4	123.8
0	72	1236.9	97
250	0	0		N/A
250	6	0	18.6	N/A
250	24	0	103.1	N/A
250	48	213.2	139.5	N/A
250	72	1205.5	73	N/A
Colony: JR038B-95
Experiment Date: 1/30/2017
Allantoin (µM)	Time (hrs)	Urea Produced (µM)
		Avg.	StDev.	P Value
0	0	0
0	6	0	0
0	24	0	0
0	48	2021.2	49.6
0	72	2114.5	92.2
250	0	0		1
250	6	54.4	45.7	0.016
250	24	141.6	86.6	<0.001
250	48	2132.1	71.2	<0.001
250	72	2325	14	<0.001
Colony: Cv52
Experiment Date: 5/2/2017
Allantoin (µM)	Time (hrs)	Urea Produced (µM)
		Avg.	StDev.	P Value
0	0	0
0	6	0	0
0	24	0	0
0	48	0	0
0	72	0	0
250	0	0		1
250	6	0	73.3	0.282
250	24	0	47.7	0.42
250	48	0	87.6	<0.001
250	72	0	70.4	<0.001
Colony: CSM3487-15
Experiment Date: 4/11/2017
Allantoin (µM)	Time (hrs)	Urea Produced (µM)
		Avg.	StDev.	P Value
0	0	0
0	6	0	0
0	24	0	0
0	48	0	0
0	72	0	0
250	0	0	0	N/A
250	6	0	45	N/A
250	24	37.9	56.9	N/A
250	48	0	56.2	N/A
250	72	0	39.2	N/A
Colony: POW0550W-2
Experiment Date: 4/11/2017
Allantoin (µM)	Time (hrs)	Urea Produced (µM)
		Avg.	StDev.	P Value
0	0	0	0
0	6	0	0
0	24	0	0
0	48	0	0
0	72	125.9	95.1
250	0	0	0	N/A
250	6	0	64.4	N/A
250	24	0	58.3	N/A
250	48	0	31.1	N/A
250	72	128.3	33.6	N/A
Colony: POW0550W-160
Experiment Date: 4/21/2017
Allantoin (µM)	Time (hrs)	Urea Produced (µM)
		Avg.	StDev.	P Value
0	0	0
0	6	0	0
0	24	0	0
0	48	0	0
0	72	1835.4	16.6
250	0	0	0	1
250	6	0	49.3	0.028
250	24	0	102.9	0.02
250	48	0	45.7	0.309
250	72	1454.8	157.3	<0.001
Colony: CV44
Experiment Date: 2/16/2017
Allantoin (µM)	Time (hrs)	Urea Produced (µM)
		Avg.	StDev.	P Value
0	0	0
0	6	0	0
0	24	0	0
0	48	0	0
0	72	57.2	85.8
250	0	0		1
250	6	0	91.5	0.002
250	24	0	0	1
250	48	0	0	1
250	72	0	0	0.004
Colony: CV32
Experiment Date: 2/23/2017
Allantoin (µM)	Time (hrs)	Urea Produced (µM)
		Avg.	StDev.	P Value
0	0	0
0	6	0	28.2
0	24	0	62.6
0	48	0	25.6
0	72	0	62.9
250	0	0		N/A
250	6	0	43	N/A
250	24	8.5	88.3	N/A
250	48	0	22.7	N/A
250	72	0	17.9	N/A
