# Supplementary material for: Herbivorous turtle ants obtain essential nutrients from a conserved nitrogen-recycling gut microbiome
Source: Nat Commun. 2018 Mar 6;9:964. doi: 10.1038/s41467-018-03357-y (PMC5840417; doi:10.1038/s41467-018-03357-y)
Supplement: Supplementary file 9 — Supplementary Data 6 [file 41467_2018_3357_MOESM9_ESM.xlsx]

## Sheet: Sheet1
Supplementary Data 6. Information of samples and fraction of the first isotopic peak abundance (M+1 abundance (fraction %)) of amino acids in the feeding experiments with 15N-labelled urea and 13C/15N-labeled glutamate. The first isotopic peak represents the abundance of naturally occurring amino acids containing heavy isotpes.
Label	Colony	Treatment	# of workers	Arg	Ile	Leu	Lys	Met	Phe	Thr	Val	Ala	Asn	Asp	Cys	Glu	Gly	Pro	Tyr	Trp
PL215A-U2-1	PL215A	14N-urea-Control	7	15.1	13.8	13.7	16.5	25.3	15.6	12.5	13.2	12.1	13	15.1	16.2	14.8	10.5	13	10.9	----
PL215A-U2-2	PL215A	14N-urea-Control	7	15	15.2	13.6	16.6	14.9	15.6	12.2	12.1	10.9	17.2	15.4	17.4	14.9	10.2	12.6	10.7	----
PL215A-U2-3	PL215A	14N-urea-Control	7	15.3	13.8	12.8	16.6	14.3	15.9	12.2	13.3	11.1	35.2	15.7	10.5	15.1	9.5	12.5	10.6	----
PL215A-U3-1	PL215A	15N-urea-Antibiotics	7	24.7	14	15.5	17	18.1	16.7	12.3	19.1	15.4	25.6	18.4	16.9	20.5	13.9	18.7	11.9	----
PL215A-U3-2	PL215A	15N-urea-Antibiotics	7	24.7	14.3	14.3	16.9	35.4	16.4	12.3	15.1	13.4	21.6	17.8	16.8	19.8	14.3	18.2	10.4	----
PL215A-U3-3	PL215A	15N-urea-Antibiotics	7	23	15.6	14.2	16.9	36.4	17.3	12.6	15.5	17.6	20.5	17.2	19	19.7	14.3	18.2	9.9	----
PL215A-U5-1	PL215A	15N-urea-Control	7	41.6	35.9	30.1	33.5	44.2	49.6	42.7	35.5	11.4	41.4	35	19.3	49.3	32.8	49.7	50	----
PL215A-U5-2	PL215A	15N-urea-Control	7	42.7	39	30.9	33.4	43.2	48.8	41.8	38.8	43.2	17.1	34.8	39.6	49.2	30.1	46.3	48.9	----
PL215A-U5-3	PL215A	15N-urea-Control	6	39.5	39.4	31.5	34	41.9	49.6	42.5	39	43.1	19.7	35	40.9	50	25.9	48.8	49.8	----
PL217-U2-1	PL217	14N-urea-Control	9	16.5	13	14.9	17.8	12.6	17	12.1	13.2	10.7	12	14.4	3	15.5	10.7	13.3	10.6	----
PL217-U2-2	PL217	14N-urea-Control	9	15.5	13.3	12.8	16.7	21.5	15.9	11.9	12.2	9.6	13	14.8	25.4	15	9.6	12.6	9.7	----
PL217-U2-3	PL217	14N-urea-Control	8	16.4	13	14.6	17.8	20.9	16.4	12.1	13.5	10.3	12.1	16	16.7	15.4	9.8	12.5	10.5	----
PL217-U3-1	PL217	15N-urea-Antibiotics	9	25.6	13.8	15.2	16.8	18.7	17.3	12.7	15.1	18.4	15.7	18.8	18.2	21.5	12.8	19.4	11.7	----
PL217-U3-2	PL217	15N-urea-Antibiotics	9	25.4	14.4	14.3	16.8	17.5	16.9	12.5	15.2	17.8	19.3	18.2	15.5	20.5	13.8	18.9	11.9	----
PL217-U3-3	PL217	15N-urea-Antibiotics	9	26.1	13.2	14.3	16.9	23	16.4	12.6	13.6	14.5	15.8	18.1	18.6	21.4	13.7	19.5	11.8	----
PL217-U5-1	PL217	15N-urea-Control	9	42.9	39.9	37.9	41.7	12.8	46.2	46	43.6	32.8	5.1	43.4	40.3	43.6	31.8	42	45.1	----
PL217-U5-2	PL217	15N-urea-Control	9	43.6	44.5	35.7	39.2	34.9	47.3	44.4	44.4	30.6	13.7	34.7	19.9	49	29.6	45.9	46.3	----
PL217-U5-3	PL217	15N-urea-Control	9	35.1	42.2	36.2	39.7	49.5	47.6	45.8	45.2	45.8	12	45.2	38	45.4	41.3	44.1	46.1	----
PL231-U2-1	PL231	14N-urea-Control	7	15.4	13.8	13.4	16.8	31	15.6	12	12.7	11.3	14.4	14.8	18.9	15	10.5	12.7	9.4	----
PL231-U2-2	PL231	14N-urea-Control	6	15.6	12.1	12.8	16.8	17.4	15.5	12.1	13.2	10.6	15.4	15.2	18.8	15	9.5	12.8	9.3	----
PL231-U3-1	PL231	15N-urea-Antibiotics	7	26.6	15.2	14.4	17.2	20.8	18.9	13.6	16.2	18.3	24	17.4	24.3	22.1	12.7	20.1	11.3	----
PL231-U3-2	PL231	15N-urea-Antibiotics	7	29.9	11.6	16.3	17.4	21.9	17.8	13.9	12.1	20.9	23.7	20.8	0.4	27.7	12.5	0	16	----
PL231-U5-1	PL231	15N-urea-Control	7	37.9	39.5	30.9	35.8	47	49.7	44.2	42.3	47.7	19.1	36.1	39	50	32.9	48.4	49.2	----
PL231-U5-2	PL231	15N-urea-Control	7	44.4	38.8	29.8	34.2	45	49	40.6	43.9	39.7	25.7	31.3	38.5	46.8	29.6	47.4	48.2	----
PL207-G6-1	PL207	12C-glutamate-Control	7	15.5	13.1	13.3	16.7	22.1	16.6	12.2	11.7	11.2	18.8	15.3	19.4	17	12.2	13.1	10.3	----
PL207-G6-2	PL207	12C-glutamate-Control	7	14.9	17	13.7	17.1	37.2	16.7	12.4	13.6	11.4	12.5	15.2	16.8	15.7	10.1	12.7	11.1	----
PL207-G6-3	PL207	12C-glutamate-Control	7	15.5	13.7	13.1	16.9	13	16.1	12	14.3	10.9	15.1	14.9	15.3	15.7	10.2	11.7	10.7	----
PL207-G4-1	PL207	13C-glutamate-Antibiotics	7	19.8	10.2	13.5	16.9	19.6	18.2	11.9	12.3	12.7	13.9	15.7	16.1	20.5	10.3	17.5	12.1	----
PL207-G4-2	PL207	13C-glutamate- Antibiotics	7	20.9	12.4	13.4	16.7	22.6	17.2	12.5	11.5	13.4	13	15.5	18.5	20.1	10.7	17.4	13.3	----
PL207-G4-3	PL207	13C-glutamate- Antibiotics	7	17.1	14.1	13.2	16.8	14.8	16.5	12.1	14.4	12.3	14.8	15.8	17.6	19.8	11.7	16.2	9.9	----
PL207-G7-1	PL207	13C-glutamate-Control	7	22.1	14.6	15.1	19.5	16.5	19.3	13.3	15.2	13.6	12.6	15.1	24.7	22.1	11.8	17.6	13.7	----
PL207-G7-2	PL207	13C-glutamate-Control	7	19.7	15.8	14.5	18.4	16.2	17.9	13.3	15.4	14.2	12.8	14.8	14.5	20.3	11.2	16.9	11.9	----
PL207-G7-3	PL207	13C-glutamate-Control	7	19.6	16.4	14.2	17.6	16.3	17	13.6	15.2	12.5	12.7	14.3	16.5	21.3	10.4	16.7	13.6	----
PL210-G6-1	PL210	12C-glutamate-Control	7	15.6	12.3	12.9	17	13.6	15.7	12.2	12.6	11.3	12.5	14.3	15.8	15.2	10.7	12.7	9.3	----
PL210-G6-2	PL210	12C-glutamate-Control	7	15.4	11.9	14.1	16.5	14.1	15.9	12	12.7	11.3	12.5	14.5	13.5	15.5	11.9	12.6	10.6	----
PL210-G6-3	PL210	12C-glutamate-Control	7	16.5	11.6	13.7	17.2	12.9	15.5	12	13.5	10.8	12.8	14.6	15	15.9	9.5	12.8	10.8	----
PL210-G4-1	PL210	13C-glutamate-Antibiotics	7	21.2	12.6	13.1	16.7	15.3	16.7	12.1	14	15	11.9	14.8	15.4	19.9	11.9	18.1	12.5	----
PL210-G4-2	PL210	13C-glutamate- Antibiotics	7	20.6	16	13.6	17.9	30.7	17.8	12.2	18.2	17.4	13.5	16	13.3	20.5	10.7	17.8	12.5	----
PL210-G4-3	PL210	13C-glutamate- Antibiotics	7	21	11.4	12.9	16.8	14.1	16.1	11.8	15.2	14.1	13.2	14.7	15.8	19.6	9.2	17.7	10.4	----
PL210-G7-1	PL210	13C-glutamate-Control	7	19.9	17	13.8	19.1	15.5	19.2	13.9	15.8	13.4	11.9	15.2	17.9	19.7	10.7	17.2	14.1	----
PL210-G7-2	PL210	13C-glutamate-Control	7	20.6	16.1	14.9	19.3	16.9	17.4	14.2	15.4	13.2	13.5	15.2	12.7	19.9	10.7	17.2	13.9	----
PL210-G7-3	PL210	13C-glutamate-Control	7	21.6	14.4	14.6	14	14.3	18.7	14.4	15.1	12.6	14.4	15.6	19.4	19.5	11.5	17.3	13.7	----
PL216-G6-1	PL216	12C-glutamate-Control	7	15.8	10.8	13	16.8	12.1	16.2	11.9	15	10.6	11.6	14.9	13.9	15.9	9.9	12.7	10.7	----
PL216-G6-2	PL216	12C-glutamate-Control	8	16.1	12.8	13.8	16.7	12.1	16	12	13.5	10.3	12.3	14.8	15.4	15.5	9.6	12.6	10.6	----
PL216-G4-1	PL216	13C-glutamate-Antibiotics	8	20.5	13.5	14.8	18.7	14.6	18.7	13.3	14.5	13.3	12.3	15.3	18.6	20.4	10.5	16.6	13.3	----
PL216-G4-2	PL216	13C-glutamate- Antibiotics	8	22.7	12.7	13.6	16.9	17.7	18.6	12	15.5	14.8	11.6	15.3	18.3	20.9	11.3	18.3	13.3	----
PL216-G4-3	PL216	13C-glutamate- Antibiotics	8	18.6	12.4	12.2	16.6	18.9	17.5	11.9	13.6	14.4	12.3	15.3	18.5	20.2	11.3	17.6	12.9	----
PL216-G7-1	PL216	13C-glutamate-Control	8	20.7	12.1	14.5	18.6	14.1	18.7	13.4	15.4	13.6	15.5	15.2	18.7	20.3	9.7	17	13.7	----
PL216-G7-2	PL216	13C-glutamate-Control	8	20.6	17.2	15.6	18.8	14.8	18.7	13.3	15.9	13.3	11.6	15.3	19.6	20.2	10.5	16.4	13.7	----
YH105-14N-C1	YH105	14N-glutamate-Control	5	----	12.5	14.7	10.6	13.3	17.7	12.4	14.6	11.4	----	15.1	----	16.4	10	14.2	----	11.7
YH105-14N-C2	YH105	14N-glutamate-Control	5	----	13	14.8	11.1	11.5	17.7	12.4	14.1	11.5	----	15.6	----	16.3	12.2	13.9	----	11.5
YH105-14N-C3	YH105	14N-glutamate-Control	7	----	13	14.4	11.2	13	17.6	13.5	15.1	11.5	----	15.6	----	16.6	11.2	14.3	----	12
YH105-15N-A	YH105	15N-glutamate-Antibiotics	3	----	11.7	13.7	18.4	13.2	17.8	12.8	14.6	14.9	----	17	----	21.5	11.3	17.3	----	12.8
YH105-15N-C1	YH105	15N-glutamate-Control	7	----	13.2	14.8	18.2	15.3	20.8	13.7	16	13.6	----	18.1	----	25.5	15.9	17.5	----	12.5
YH105-15N-C2	YH105	15N-glutamate-Control	6	----	12.8	15.3	18.7	15.1	21.2	12.9	16.5	15	----	17.1	----	22.5	11	17.6	----	12.7
YH105-15N-C3	YH105	15N-glutamate-Control	6	----	16.4	16.5	17.3	15.4	21.8	14.3	16.4	13	----	18.8	----	32	11.6	16.2	----	12.7
YH115-14N-C1	YH115	14N-glutamate-Control	5	----	13.9	13.9	13.3	13.4	17.7	12.9	14.3	11.7	----	16.7	----	17.4	11.4	13.5	----	12.1
YH115-14N-C2	YH115	14N-glutamate-Control	5	----	12.3	13.9	14	13.9	17.7	13	13.5	11.6	----	16.7	----	17.5	11	13.7	----	12.1
YH115-15N-A	YH115	15N-glutamate-Antibiotics	4	----	12.5	14.3	14.1	14.3	17.6	13	13.2	11.6	----	16.6	----	17.5	11.2	11.6	----	12
YH115-15N-C1	YH115	15N-glutamate-Control	5	----	13	13.8	17.1	14.9	18.9	13.2	14.7	13.6	----	16.8	----	20.6	11.1	16.8	----	12.3
YH115-15N-C2	YH115	15N-glutamate-Control	6	----	15.2	15.2	16.2	14.7	20.2	13.2	14.7	13.9	----	17.4	----	22.1	11.4	16.2	----	12.5
YH121-14N-C1	YH121	14N-glutamate-Control	8	----	12.9	13.2	14.9	22.6	14.8	12.3	13.4	10.4	----	15.1	----	16.9	10.9	11.5	----	11.7
YH121-15N-A	YH121	15N-glutamate-Antibiotics	10	----	13.1	13.2	18.9	13.9	17.3	12.9	14.7	15.5	----	16	----	25.5	11.6	16.1	----	12.5
YH121-15N-C1	YH121	15N-glutamate-Control	9	----	13.7	14.1	17.9	14.1	19.9	13.6	14.8	14.5	----	16.8	----	20.8	11.3	17.1	----	12.7
