# Supplementary material for: Herbivorous turtle ants obtain essential nutrients from a conserved nitrogen-recycling gut microbiome
Source: Nat Commun. 2018 Mar 6;9:964. doi: 10.1038/s41467-018-03357-y (PMC5840417; doi:10.1038/s41467-018-03357-y)
Supplement: Supplementary file 10 — Supplementary Data 7 [file 41467_2018_3357_MOESM10_ESM.xlsx]

## Sheet: Sheet1
Supplementary Data 7. OTU table from C. varians gut community samples used in feeding experiments with 15N-labeled glutamate. The columns correspond to samples and rows correspond to OTUs. Numbers represent read abundance for each OTU within each library. Also indicated are taxonomic classification for each OTU.
colony	YH105	YH105	YH105	YH115	YH115	YH115	YH115	YH115	YH115	YH115	YH121	YH121	YH121	YH121	YH121	YH121
Treatment	14N-glutamate-Control	14N-glutamate-Control	15N-glutamate-Control	14N-glutamate-Control	14N-glutamate-Control	15N-glutamate-Antibiotics	15N-glutamate-Antibiotics	15N-glutamate-Antibiotics	15N-glutamate-Antibiotics	15N-glutamate-Control	14N-glutamate-Control	14N-glutamate-Control	15N-glutamate-Antibiotics	15N-glutamate-Antibiotics	15N-glutamate-Antibiotics	15N-glutamate-Control
OTU	YH105-14N-C1	YH105-14N-C2	YH105-15N-C1	YH115-14N-C1	YH115-14N-C2	YH115-15N-A1	YH115-15N-A2	YH115-15N-A3	YH115-15N-A4	YH115-15N-C1	YH121-14N-C1-1	YH121-14N-C1-2	YH121-15N-A1	YH121-15N-A6	YH121-15N-A8	YH121-15N-C1	Taxonomy
Otu001	196	152	751	246	952	13642	14688	16830	15195	378	194	2947	15278	13560	15139	619	Bacteria(100);Proteobacteria(100);Alphaproteobacteria(100);Rhizobiales(100);Rhizobiales_unclassified(100);Rhizobiales_unclassified(100);
Otu003	8846	7399	6208	1279	898	0	0	3	0	1950	32	4233	0	4	1	172	Bacteria(100);Verrucomicrobia(100);Opitutae(100);Opitutales(100);Opitutaceae(100);Opitutus(100);
Otu002	1074	1895	841	5709	3956	3	2	1	1	2771	1511	2105	3	2	7	2047	Bacteria(100);Proteobacteria(100);Gammaproteobacteria(100);Xanthomonadales(100);Xanthomonadaceae(100);Xanthomonadaceae_unclassified(100);
Otu013	868	1477	925	553	1608	0	0	0	0	1512	1847	410	3	0	1	1760	Bacteria(100);Proteobacteria(100);Gammaproteobacteria(100);Gammaproteobacteria_unclassified(100);Gammaproteobacteria_unclassified(100);Gammaproteobacteria_unclassified(100);
Otu012	228	178	247	642	1230	0	0	1	0	1030	4246	316	5	0	0	2491	Bacteria(100);Proteobacteria(100);Betaproteobacteria(100);Burkholderiales(100);Burkholderiales_unclassified(100);Burkholderiales_unclassified(100);
Otu014	618	1312	888	1349	1655	0	0	0	1	876	327	353	0	0	0	125	Bacteria(100);Proteobacteria(100);Betaproteobacteria(100);Burkholderiales(98);Alcaligenaceae(95);Alcaligenaceae_unclassified(95);
Otu011	412	20	294	432	1174	3	0	0	4	674	461	296	7	5	1	719	Bacteria(100);Proteobacteria(100);Betaproteobacteria(100);Burkholderiales(96);Burkholderiales_unclassified(96);Burkholderiales_unclassified(96);
Otu020	494	837	138	943	593	0	0	0	0	295	366	21	1	1	1	619	Bacteria(100);Proteobacteria(100);Betaproteobacteria(100);Burkholderiales(82);Burkholderiales_unclassified(81);Burkholderiales_unclassified(81);
Otu010	248	156	951	191	251	0	0	2	0	546	1038	259	0	0	0	465	Bacteria(100);Proteobacteria(100);Betaproteobacteria(100);Burkholderiales(100);Alcaligenaceae(100);Alcaligenaceae_unclassified(100);
Otu030	156	1	174	239	411	0	0	0	4	310	0	67	0	0	1	346	Bacteria(100);Bacteroidetes(100);Bacteroidetes_unclassified(100);Bacteroidetes_unclassified(100);Bacteroidetes_unclassified(100);Bacteroidetes_unclassified(100);
Otu005	0	0	1623	0	0	2	0	0	1	0	0	0	0	0	0	1	Bacteria(100);Proteobacteria(100);Gammaproteobacteria(100);Xanthomonadales(100);Xanthomonadaceae(100);Xanthomonadaceae_unclassified(100);
Otu016	10	28	488	2	130	1	0	0	2	101	77	651	3	0	1	41	Bacteria(100);Proteobacteria(100);Betaproteobacteria(100);Burkholderiales(92);Burkholderiales_unclassified(92);Burkholderiales_unclassified(92);
Otu077	1	1	5	41	120	592	18	538	2	17	0	0	124	1	25	0	Bacteria(100);Actinobacteria(100);Actinobacteria(100);Actinomycetales(100);Pseudonocardiaceae(100);Pseudonocardia(76);
Otu004	395	109	367	23	42	1	0	0	0	119	220	49	1	1	0	109	Bacteria(100);Proteobacteria(100);Alphaproteobacteria(100);Rhizobiales(67);Rhizobiales_unclassified(67);Rhizobiales_unclassified(67);
Otu021	130	397	133	57	193	0	0	0	1	195	0	0	0	0	1	0	Bacteria(100);Proteobacteria(100);Epsilonproteobacteria(100);Campylobacterales(100);Campylobacteraceae(100);Arcobacter(100);
Otu028	0	0	164	5	159	4	2	2	10	515	0	8	12	1	4	2	Bacteria(100);Bacteroidetes(100);Flavobacteriia(100);Flavobacteriales(100);Flavobacteriaceae(100);Flavobacteriaceae_unclassified(100);
Otu066	6	13	12	40	45	0	0	0	0	39	61	26	0	0	0	33	Bacteria(100);Proteobacteria(100);Gammaproteobacteria(100);Xanthomonadales(100);Xanthomonadaceae(100);Xanthomonadaceae_unclassified(100);
Otu048	44	47	35	40	13	0	0	0	0	33	0	51	0	0	0	5	Bacteria(100);Verrucomicrobia(100);Opitutae(100);Opitutales(100);Opitutaceae(100);Opitutus(84);
Otu059	25	57	22	16	13	0	0	0	0	13	0	57	0	0	0	0	Bacteria(100);Proteobacteria(97);Proteobacteria_unclassified(97);Proteobacteria_unclassified(97);Proteobacteria_unclassified(97);Proteobacteria_unclassified(97);
Otu075	6	23	4	19	21	0	0	0	0	24	66	8	0	0	0	17	Bacteria(100);Proteobacteria(100);Gammaproteobacteria(100);Gammaproteobacteria_unclassified(100);Gammaproteobacteria_unclassified(100);Gammaproteobacteria_unclassified(100);
Otu024	3	2	24	1	0	0	0	0	1	0	0	29	0	1	0	11	Bacteria(100);Proteobacteria(100);Betaproteobacteria(100);Burkholderiales(100);Burkholderiales_unclassified(100);Burkholderiales_unclassified(100);
Otu053	3	0	4	0	0	0	0	0	0	2	5	1	0	0	0	2	Bacteria(100);Proteobacteria(100);Alphaproteobacteria(100);Rhizobiales(100);Rhizobiales_unclassified(100);Rhizobiales_unclassified(100);
Otu009	1	1	1	1	0	0	1	2	0	0	1	2	5	1	0	0	Bacteria(100);Proteobacteria(100);Proteobacteria_unclassified(99);Proteobacteria_unclassified(99);Proteobacteria_unclassified(99);Proteobacteria_unclassified(99);
Otu090	0	0	16	0	0	0	0	0	0	0	0	0	0	0	0	0	Bacteria(100);Bacteria_unclassified(100);Bacteria_unclassified(100);Bacteria_unclassified(100);Bacteria_unclassified(100);Bacteria_unclassified(100);
Otu065	0	0	7	0	0	0	0	0	0	0	2	0	0	0	0	0	Bacteria(100);Proteobacteria(100);Alphaproteobacteria(100);Rhizobiales(100);Rhizobiales_unclassified(100);Rhizobiales_unclassified(100);
Otu051	2	0	0	0	0	3	1	0	0	0	1	0	0	0	1	0	Bacteria(100);Proteobacteria(100);Gammaproteobacteria(100);Pseudomonadales(100);Pseudomonadaceae(100);Pseudomonas(100);
Otu129	0	0	0	0	0	0	0	0	0	0	0	7	0	0	0	0	Bacteria(100);Proteobacteria(100);Gammaproteobacteria(100);Xanthomonadales(100);Xanthomonadaceae(100);Xanthomonadaceae_unclassified(100);
Otu344	0	0	0	2	0	5	0	0	0	0	0	0	0	0	0	0	Bacteria(100);Firmicutes(100);Bacilli(100);Bacillales(100);Bacillaceae_1(100);Bacillus(100);
Otu029	0	0	1	0	1	0	0	1	0	0	0	0	1	1	0	0	Bacteria(100);Firmicutes(100);Bacilli(100);Lactobacillales(100);Leuconostocaceae(100);Weissella(100);
Otu089	0	0	0	0	3	0	0	2	0	0	0	0	0	0	0	0	Bacteria(100);Proteobacteria(100);Gammaproteobacteria(100);Pseudomonadales(100);Moraxellaceae(100);Acinetobacter(100);
Otu033	0	0	0	0	0	1	0	0	1	0	0	0	0	0	1	0	Bacteria(100);Proteobacteria(100);Gammaproteobacteria(100);Enterobacteriales(100);Enterobacteriaceae(100);Sodalis(62);
Otu079	0	0	0	0	0	0	0	0	0	0	0	0	3	0	0	0	Bacteria(100);Firmicutes(100);Bacilli(100);Bacillales(100);Staphylococcaceae(100);Staphylococcus(100);
Otu313	0	0	0	0	0	0	0	0	0	0	0	0	3	0	0	0	Bacteria(100);Actinobacteria(100);Actinobacteria(100);Actinomycetales(100);Actinomycetales_unclassified(53);Actinomycetales_unclassified(53);
Otu006	0	0	0	1	0	0	0	0	0	0	0	1	0	0	0	0	Bacteria(100);Proteobacteria(100);Gammaproteobacteria(100);Enterobacteriales(100);Enterobacteriaceae(100);Enterobacteriaceae_unclassified(99);
Otu180	0	0	0	2	0	0	0	0	0	0	0	0	0	0	0	0	Bacteria(100);Proteobacteria(100);Alphaproteobacteria(100);Sphingomonadales(100);Sphingomonadaceae(100);Sphingomonas(100);
Otu204	0	0	0	0	0	0	0	0	0	0	0	0	0	2	0	0	Bacteria(100);Proteobacteria(100);Gammaproteobacteria(78);Pseudomonadales(78);Pseudomonadaceae(78);Rhizobacter(78);
Otu270	0	0	0	2	0	0	0	0	0	0	0	0	0	0	0	0	Bacteria(100);Actinobacteria(100);Actinobacteria(100);Actinomycetales(100);Propionibacteriaceae(100);Propionibacteriaceae_unclassified(100);
Otu007	0	0	0	0	0	0	0	0	0	0	0	0	0	0	1	0	Bacteria(100);Firmicutes(100);Bacilli(100);Lactobacillales(100);Lactobacillaceae(92);Lactobacillus(89);
Otu025	0	0	0	0	0	0	0	0	0	0	0	0	1	0	0	0	Bacteria(100);Firmicutes(100);Bacilli(100);Lactobacillales(100);Enterococcaceae(100);Enterococcus(100);
Otu034	0	0	1	0	0	0	0	0	0	0	0	0	0	0	0	0	Bacteria(100);Proteobacteria(100);Betaproteobacteria(100);Burkholderiales(100);Burkholderiales_unclassified(95);Burkholderiales_unclassified(95);
Otu035	0	0	0	0	0	0	0	0	0	0	0	1	0	0	0	0	Bacteria(100);Proteobacteria(100);Alphaproteobacteria(100);Rickettsiales(100);Rickettsiaceae(100);Rickettsia(100);
Otu092	0	0	0	0	0	0	0	0	0	0	0	0	1	0	0	0	Bacteria(100);Proteobacteria(100);Betaproteobacteria(100);Burkholderiales(100);Comamonadaceae(99);Comamonadaceae_unclassified(99);
Otu113	0	0	0	0	0	0	0	0	0	0	1	0	0	0	0	0	Bacteria(100);Proteobacteria(100);Alphaproteobacteria(100);Rhizobiales(100);Rhizobiales_unclassified(100);Rhizobiales_unclassified(100);
Otu338	0	0	0	0	0	0	0	1	0	0	0	0	0	0	0	0	Bacteria(100);Proteobacteria(100);Alphaproteobacteria(100);Sphingomonadales(100);Sphingomonadaceae(100);Sphingomonas(100);
Otu342	0	0	0	0	0	1	0	0	0	0	0	0	0	0	0	0	Bacteria(100);Proteobacteria(100);Gammaproteobacteria(100);Enterobacteriales(100);Enterobacteriaceae(100);Enterobacteriaceae_unclassified(100);
Otu496	0	0	0	0	0	0	0	0	0	0	0	0	0	1	0	0	Bacteria(100);Proteobacteria(100);Gammaproteobacteria(100);Pseudomonadales(100);Pseudomonadaceae(100);Pseudomonas(100);
Otu537	0	0	0	0	0	0	0	1	0	0	0	0	0	0	0	0	Bacteria(100);Proteobacteria(100);Proteobacteria_unclassified(100);Proteobacteria_unclassified(100);Proteobacteria_unclassified(100);Proteobacteria_unclassified(100);
Otu851	0	1	0	0	0	0	0	0	0	0	0	0	0	0	0	0	Bacteria(100);Proteobacteria(100);Gammaproteobacteria(100);Pasteurellales(100);Pasteurellaceae(100);Pasteurellaceae_unclassified(100);
